# Supplementary material for: Trans‐Specific Polymorphisms Between Cryptic Daphnia Species Affect Fitness and Behavior
Source: Mol Ecol. 2024 Dec 24;34(3):e17632. doi: 10.1111/mec.17632 (PMC11754708; doi:10.1111/mec.17632)
Supplement: Supplementary file 2 — Tables S1–S4. [file MEC-34-e17632-s002.xlsx]

## Sheet: SuppTable_1
Supplemental Table 1: The multi-locus genotype (MLG) samples included in the final analyses, sourced from the Sequence Read Archive (SRA). Unique identifiers for each sample are provided in the "Sample_ID" and "MLG_ID" columns. Metadata such as longitude, latitude, and species were retrieved from the original SRA submissions.
Sample_ID	MLG_ID	Longitude	Latitude	Species	Continent	Accession	BioProject	BioSample	Study_Link	Study
bdw4	Daphnia.obtusa.NorthAmerica.USA.568	-87.7366	40.1224	Daphnia obtusa	NorthAmerica	SRR5012393	PRJNA351263	SAMN05980085	https://doi.org/10.1101/2021.08.20.457158	Jackson et al., 2021
bdw1	Daphnia.obtusa.NorthAmerica.USA.569	-87.7366	40.1224	Daphnia obtusa	NorthAmerica	SRR5012394	PRJNA351263	SAMN05980085	https://doi.org/10.1101/2021.08.20.457158	Jackson et al., 2021
bdw3	Daphnia.obtusa.NorthAmerica.USA.570	-87.7366	40.1224	Daphnia obtusa	NorthAmerica	SRR5012771	PRJNA351263	SAMN05980085	https://doi.org/10.1101/2021.08.20.457158	Jackson et al., 2021
bdw2	Daphnia.obtusa.NorthAmerica.USA.571	-87.7366	40.1224	Daphnia obtusa	NorthAmerica	SRR5012396	PRJNA351263	SAMN05980085	https://doi.org/10.1101/2021.08.20.457158	Jackson et al., 2021
bdw1	Daphnia.obtusa.NorthAmerica.USA.572	-87.7366	40.1224	Daphnia obtusa	NorthAmerica	SRR5012770	PRJNA351263	SAMN05980085	https://doi.org/10.1101/2021.08.20.457158	Jackson et al., 2021
bdw2	Daphnia.obtusa.NorthAmerica.USA.575	-87.7366	40.1224	Daphnia obtusa	NorthAmerica	SRR5012773	PRJNA351263	SAMN05980085	https://doi.org/10.1101/2021.08.20.457158	Jackson et al., 2021
March15_2019_DBunk_MomPE1	Daphnia.obtusa.Europe.GBR.240	-2.09237	50.6426	Daphnia obtusa	Europe	SRR14370492	PRJNA725506	SAMN18938158	https://doi.org/10.1093/molbev/msac121	Barnard-Kubow et al., 2022
March15_2019_DBunk_MomPE20	Daphnia.obtusa.Europe.GBR.252	-2.09237	50.6426	Daphnia obtusa	Europe	SRR14370486	PRJNA725506	SAMN18938159	https://doi.org/10.1093/molbev/msac121	Barnard-Kubow et al., 2022
March20_2018_DBunk_10	Daphnia.obtusa.Europe.GBR.327	-2.09237	50.6426	Daphnia obtusa	Europe	SRR14370485	PRJNA725506	SAMN18938160	https://doi.org/10.1093/molbev/msac121	Barnard-Kubow et al., 2022
March20_2018_DBunk_18	Daphnia.obtusa.Europe.GBR.335	-2.09237	50.6426	Daphnia obtusa	Europe	SRR14370484	PRJNA725506	SAMN18938161	https://doi.org/10.1093/molbev/msac121	Barnard-Kubow et al., 2022
March20_2018_DBunk_21	Daphnia.obtusa.Europe.GBR.339	-2.09237	50.6426	Daphnia obtusa	Europe	SRR14370483	PRJNA725506	SAMN18938162	https://doi.org/10.1093/molbev/msac121	Barnard-Kubow et al., 2022
March20_2018_DBunk_22	Daphnia.obtusa.Europe.GBR.340	-2.09237	50.6426	Daphnia obtusa	Europe	SRR14370482	PRJNA725506	SAMN18938163	https://doi.org/10.1093/molbev/msac121	Barnard-Kubow et al., 2022
March20_2018_DBunk_23	Daphnia.obtusa.Europe.GBR.341	-2.09237	50.6426	Daphnia obtusa	Europe	SRR14370481	PRJNA725506	SAMN18938164	https://doi.org/10.1093/molbev/msac121	Barnard-Kubow et al., 2022
March20_2018_DBunk_42	Daphnia.obtusa.Europe.GBR.344	-2.09237	50.6426	Daphnia obtusa	Europe	SRR14370488	PRJNA725506	SAMN18938170	https://doi.org/10.1093/molbev/msac121	Barnard-Kubow et al., 2022
March20_2018_DBunk_38	Daphnia.obtusa.Europe.GBR.357	-2.09237	50.6426	Daphnia obtusa	Europe	SRR14370491	PRJNA725506	SAMN18938167	https://doi.org/10.1093/molbev/msac121	Barnard-Kubow et al., 2022
March20_2018_DBunk_40	Daphnia.obtusa.Europe.GBR.359	-2.09237	50.6426	Daphnia obtusa	Europe	SRR14370490	PRJNA725506	SAMN18938168	https://doi.org/10.1093/molbev/msac121	Barnard-Kubow et al., 2022
March20_2018_DBunk_41	Daphnia.obtusa.Europe.GBR.360	-2.09237	50.6426	Daphnia obtusa	Europe	SRR14370489	PRJNA725506	SAMN18938169	https://doi.org/10.1093/molbev/msac121	Barnard-Kubow et al., 2022
March20_2018_DBunk_43	Daphnia.obtusa.Europe.GBR.362	-2.09237	50.6426	Daphnia obtusa	Europe	SRR14370487	PRJNA725506	SAMN18938171	https://doi.org/10.1093/molbev/msac121	Barnard-Kubow et al., 2022
Spring_2018_Pond19_50	Daphnia.obtusa.Europe.GBR.1567	-0.607703	51.0877	Daphnia obtusa	Europe	SRR24967773	PRJNA982532	SAMN35708899	This Study	This Study
Spring_2016_D8_8.1	Daphnia.pulex.Europe.GBR.1478	-2.09165	50.6426	Daphnia pulex	Europe	-	-	-	This Study	This Study
Spring_2016_D8_8.2	Daphnia.pulex.Europe.GBR.1485	-2.09165	50.6426	Daphnia pulex	Europe	-	-	-	This Study	This Study
Lab_2019_D8_349Male	Daphnia.pulex.Europe.GBR.219	-2.09165	50.6426	Daphnia pulex	Europe	-	-	-	This Study	This Study
TRO-3	Daphnia.pulex.NorthAmerica.USA.606	-95.7129	37.0902	Daphnia pulex	NorthAmerica	SRR7518397	PRJNA212126	SAMN02252729	https://doi.org/10.1073/pnas.1313388110	Tucker et al., 2013
SMI-1	Daphnia.pulex.NorthAmerica.CAN.607	-106.347	56.1304	Daphnia pulex	NorthAmerica	SRR7518398	PRJNA212127	SAMN02252730	https://doi.org/10.1073/pnas.1313388110	Tucker et al., 2013
LIS-3	Daphnia.pulex.NorthAmerica.USA.604	-95.7129	37.0902	Daphnia pulex	NorthAmerica	SRR7518395	PRJNA212128	SAMN02252729	https://doi.org/10.1073/pnas.1313388110	Tucker et al., 2013
5W2	Daphnia.pulex.NorthAmerica.CAN.605	-106.347	56.1304	Daphnia pulex	NorthAmerica	SRR7518396	PRJNA212129	SAMN02252732	https://doi.org/10.1073/pnas.1313388110	Tucker et al., 2013
LYT-1	Daphnia.pulex.NorthAmerica.USA.603	-95.7129	37.0902	Daphnia pulex	NorthAmerica	SRR7516868	PRJNA212130	SAMN02252733	https://doi.org/10.1073/pnas.1313388110	Tucker et al., 2013
JOL-2	Daphnia.pulex.NorthAmerica.CAN.602	-106.347	56.1304	Daphnia pulex	NorthAmerica	SRR7516826	PRJNA212132	SAMN02252735	https://doi.org/10.1073/pnas.1313388110	Tucker et al., 2013
MORG-5	Daphnia.pulex.NorthAmerica.CAN.593	-106.347	56.1304	Daphnia pulex	NorthAmerica	SRR7516538	PRJNA212133	SAMN02252736	https://doi.org/10.1073/pnas.1313388110	Tucker et al., 2013
SED-2	Daphnia.pulex.NorthAmerica.USA.594	-95.7129	37.0902	Daphnia pulex	NorthAmerica	SRR7516547	PRJNA212134	SAMN02252737	https://doi.org/10.1073/pnas.1313388110	Tucker et al., 2013
STM-2	Daphnia.pulex.NorthAmerica.USA.591	-95.7129	37.0902	Daphnia pulex	NorthAmerica	SRR7516535	PRJNA212135	SAMN02252738	https://doi.org/10.1073/pnas.1313388110	Tucker et al., 2013
Hughes-2	Daphnia.pulex.NorthAmerica.CAN.612	-106.347	56.1304	Daphnia pulex	NorthAmerica	SRR7521589	PRJNA212282	SAMN02252739	https://doi.org/10.1073/pnas.1313388110	Tucker et al., 2013
PA-32	Daphnia.pulex.NorthAmerica.CAN.597	-106.347	56.1304	Daphnia pulex	NorthAmerica	SRR7516563	PRJNA212285	SAMN02252740	https://doi.org/10.1073/pnas.1313388110	Tucker et al., 2013
EB-1	Daphnia.pulex.NorthAmerica.USA.600	-95.7129	37.0902	Daphnia pulex	NorthAmerica	SRR7516572	PRJNA212286	SAMN02252741	https://doi.org/10.1073/pnas.1313388110	Tucker et al., 2013
BW-101	Daphnia.pulex.NorthAmerica.USA.595	-95.7129	37.0902	Daphnia pulex	NorthAmerica	SRR7516561	PRJNA212288	SAMN02252742	https://doi.org/10.1073/pnas.1313388110	Tucker et al., 2013
KSP-10	Daphnia.pulex.NorthAmerica.CAN.599	-106.347	56.1304	Daphnia pulex	NorthAmerica	SRR7516566	PRJNA212290	SAMN02252743	https://doi.org/10.1073/pnas.1313388110	Tucker et al., 2013
POVI-4	Daphnia.pulex.NorthAmerica.USA.601	-95.7129	37.0902	Daphnia pulex	NorthAmerica	SRR7516825	PRJNA212291	SAMN02252744	https://doi.org/10.1073/pnas.1313388110	Tucker et al., 2013
TEX-9	Daphnia.pulex.NorthAmerica.USA.596	-95.7129	37.0902	Daphnia pulex	NorthAmerica	SRR7516562	PRJNA212292	SAMN02252745	https://doi.org/10.1073/pnas.1313388110	Tucker et al., 2013
LPB8-6	Daphnia.pulex.NorthAmerica.USA.598	-95.7129	37.0902	Daphnia pulex	NorthAmerica	SRR7516565	PRJNA212293	SAMN02252746	https://doi.org/10.1073/pnas.1313388110	Tucker et al., 2013
NFL-3	Daphnia.pulex.NorthAmerica.USA.589	-95.7129	37.0902	Daphnia pulex	NorthAmerica	SRR7516523	PRJNA212294	SAMN02252747	https://doi.org/10.1073/pnas.1313388110	Tucker et al., 2013
LPB8-5	Daphnia.pulex.NorthAmerica.CAN.592	-106.347	56.1304	Daphnia pulex	NorthAmerica	SRR7516536	PRJNA212295	SAMN02252748	https://doi.org/10.1073/pnas.1313388110	Tucker et al., 2013
TEX-21	Daphnia.pulex.NorthAmerica.USA.608	-95.7129	37.0902	Daphnia pulex	NorthAmerica	SRR7519632	PRJNA212296	SAMN02252749	https://doi.org/10.1073/pnas.1313388110	Tucker et al., 2013
SW-4	Daphnia.pulex.NorthAmerica.CAN.609	-106.347	56.1304	Daphnia pulex	NorthAmerica	SRR7519639	PRJNA212297	SAMN02252750	https://doi.org/10.1073/pnas.1313388110	Tucker et al., 2013
KuujSas1	Daphnia.pulex.NorthAmerica.CAN.465	-77.42	55.15	Daphnia pulex	NorthAmerica	SRR2148378	PRJNA292080	SAMN03964739	https://doi.org/10.1101/2021.08.20.457158	Jackson et al., 2021
Metis	Daphnia.pulex.NorthAmerica.CAN.470	-68.7	48.37	Daphnia pulex	NorthAmerica	SRR2148383	PRJNA292080	SAMN03964744	https://doi.org/10.1101/2021.08.20.457158	Jackson et al., 2021
genome_LTU	Daphnia.pulex.Europe.LTU.485	25.2797	54.6872	Daphnia pulex	Europe	SRR2968969	PRJNA302704	SAMN04277921	https://www.ncbi.nlm.nih.gov/bioproject/PRJNA302704	Alzbutas, 2015
PA42	Daphnia.pulex.NorthAmerica.USA.487	-87.3294	40.2013	Daphnia pulex	NorthAmerica	SRR3090581	PRJNA307976	SAMN04385829	https://doi.org/10.1534/g3.116.038638	Ye et al., 2017
KAP-00091	Daphnia.pulex.NorthAmerica.USA.492	-87.7366	40.1224	Daphnia pulex	NorthAmerica	SRR5004854	PRJNA351263	SAMN06005639	https://doi.org/10.1101/2021.08.20.457158	Jackson et al., 2021
KAP-00039	Daphnia.pulex.NorthAmerica.USA.493	-87.7366	40.1224	Daphnia pulex	NorthAmerica	SRR5004855	PRJNA351263	SAMN06005639	https://doi.org/10.1101/2021.08.20.457158	Jackson et al., 2021
KAP-00053	Daphnia.pulex.NorthAmerica.USA.498	-87.7366	40.1224	Daphnia pulex	NorthAmerica	SRR5004861	PRJNA351263	SAMN06005639	https://doi.org/10.1101/2021.08.20.457158	Jackson et al., 2021
KAP-00052	Daphnia.pulex.NorthAmerica.USA.499	-87.7366	40.1224	Daphnia pulex	NorthAmerica	SRR5004862	PRJNA351263	SAMN06005639	https://doi.org/10.1101/2021.08.20.457158	Jackson et al., 2021
KAP-00042	Daphnia.pulex.NorthAmerica.USA.504	-87.7366	40.1224	Daphnia pulex	NorthAmerica	SRR5004867	PRJNA351263	SAMN06005639	https://doi.org/10.1101/2021.08.20.457158	Jackson et al., 2021
KAP-00024	Daphnia.pulex.NorthAmerica.USA.505	-87.7366	40.1224	Daphnia pulex	NorthAmerica	SRR5004868	PRJNA351263	SAMN06005639	https://doi.org/10.1101/2021.08.20.457158	Jackson et al., 2021
KAP-00071	Daphnia.pulex.NorthAmerica.USA.508	-87.7366	40.1224	Daphnia pulex	NorthAmerica	SRR5004871	PRJNA351263	SAMN06005639	https://doi.org/10.1101/2021.08.20.457158	Jackson et al., 2021
KAP-00090	Daphnia.pulex.NorthAmerica.USA.509	-87.7366	40.1224	Daphnia pulex	NorthAmerica	SRR5004872	PRJNA351263	SAMN06005639	https://doi.org/10.1101/2021.08.20.457158	Jackson et al., 2021
KAP-00040	Daphnia.pulex.NorthAmerica.USA.510	-87.7366	40.1224	Daphnia pulex	NorthAmerica	SRR5004873	PRJNA351263	SAMN06005639	https://doi.org/10.1101/2021.08.20.457158	Jackson et al., 2021
KAP-00034	Daphnia.pulex.NorthAmerica.USA.513	-87.7366	40.1224	Daphnia pulex	NorthAmerica	SRR5004876	PRJNA351263	SAMN06005639	https://doi.org/10.1101/2021.08.20.457158	Jackson et al., 2021
KAP-00075	Daphnia.pulex.NorthAmerica.USA.516	-87.7366	40.1224	Daphnia pulex	NorthAmerica	SRR5004879	PRJNA351263	SAMN06005639	https://doi.org/10.1101/2021.08.20.457158	Jackson et al., 2021
KAP-00120	Daphnia.pulex.NorthAmerica.USA.517	-87.7366	40.1224	Daphnia pulex	NorthAmerica	SRR5004880	PRJNA351263	SAMN06005639	https://doi.org/10.1101/2021.08.20.457158	Jackson et al., 2021
KAP-00018	Daphnia.pulex.NorthAmerica.USA.523	-87.7366	40.1224	Daphnia pulex	NorthAmerica	SRR5004888	PRJNA351263	SAMN06005639	https://doi.org/10.1101/2021.08.20.457158	Jackson et al., 2021
KAP-00036	Daphnia.pulex.NorthAmerica.USA.524	-87.7366	40.1224	Daphnia pulex	NorthAmerica	SRR5004889	PRJNA351263	SAMN06005639	https://doi.org/10.1101/2021.08.20.457158	Jackson et al., 2021
KAP-00073	Daphnia.pulex.NorthAmerica.USA.528	-87.7366	40.1224	Daphnia pulex	NorthAmerica	SRR5004895	PRJNA351263	SAMN06005639	https://doi.org/10.1101/2021.08.20.457158	Jackson et al., 2021
KAP-00048	Daphnia.pulex.NorthAmerica.USA.529	-87.7366	40.1224	Daphnia pulex	NorthAmerica	SRR5004897	PRJNA351263	SAMN06005639	https://doi.org/10.1101/2021.08.20.457158	Jackson et al., 2021
KAP-00068	Daphnia.pulex.NorthAmerica.USA.530	-87.7366	40.1224	Daphnia pulex	NorthAmerica	SRR5004898	PRJNA351263	SAMN06005639	https://doi.org/10.1101/2021.08.20.457158	Jackson et al., 2021
KAP-00104	Daphnia.pulex.NorthAmerica.USA.531	-87.7366	40.1224	Daphnia pulex	NorthAmerica	SRR5004899	PRJNA351263	SAMN06005639	https://doi.org/10.1101/2021.08.20.457158	Jackson et al., 2021
KAP-00103	Daphnia.pulex.NorthAmerica.USA.532	-87.7366	40.1224	Daphnia pulex	NorthAmerica	SRR5004900	PRJNA351263	SAMN06005639	https://doi.org/10.1101/2021.08.20.457158	Jackson et al., 2021
KAP-00092	Daphnia.pulex.NorthAmerica.USA.533	-87.7366	40.1224	Daphnia pulex	NorthAmerica	SRR5004901	PRJNA351263	SAMN06005639	https://doi.org/10.1101/2021.08.20.457158	Jackson et al., 2021
KAP-00023	Daphnia.pulex.NorthAmerica.USA.534	-87.7366	40.1224	Daphnia pulex	NorthAmerica	SRR5004902	PRJNA351263	SAMN06005639	https://doi.org/10.1101/2021.08.20.457158	Jackson et al., 2021
KAP-00013	Daphnia.pulex.NorthAmerica.USA.535	-87.7366	40.1224	Daphnia pulex	NorthAmerica	SRR5004903	PRJNA351263	SAMN06005639	https://doi.org/10.1101/2021.08.20.457158	Jackson et al., 2021
KAP-00037	Daphnia.pulex.NorthAmerica.USA.536	-87.7366	40.1224	Daphnia pulex	NorthAmerica	SRR5004904	PRJNA351263	SAMN06005639	https://doi.org/10.1101/2021.08.20.457158	Jackson et al., 2021
KAP-00015	Daphnia.pulex.NorthAmerica.USA.537	-87.7366	40.1224	Daphnia pulex	NorthAmerica	SRR5004905	PRJNA351263	SAMN06005639	https://doi.org/10.1101/2021.08.20.457158	Jackson et al., 2021
KAP-00025	Daphnia.pulex.NorthAmerica.USA.538	-87.7366	40.1224	Daphnia pulex	NorthAmerica	SRR5004906	PRJNA351263	SAMN06005639	https://doi.org/10.1101/2021.08.20.457158	Jackson et al., 2021
KAP-00060	Daphnia.pulex.NorthAmerica.USA.539	-87.7366	40.1224	Daphnia pulex	NorthAmerica	SRR5004907	PRJNA351263	SAMN06005639	https://doi.org/10.1101/2021.08.20.457158	Jackson et al., 2021
KAP-00083	Daphnia.pulex.NorthAmerica.USA.540	-87.7366	40.1224	Daphnia pulex	NorthAmerica	SRR5004908	PRJNA351263	SAMN06005639	https://doi.org/10.1101/2021.08.20.457158	Jackson et al., 2021
KAP-00017	Daphnia.pulex.NorthAmerica.USA.541	-87.7366	40.1224	Daphnia pulex	NorthAmerica	SRR5004909	PRJNA351263	SAMN06005639	https://doi.org/10.1101/2021.08.20.457158	Jackson et al., 2021
KAP-00069	Daphnia.pulex.NorthAmerica.USA.543	-87.7366	40.1224	Daphnia pulex	NorthAmerica	SRR5004911	PRJNA351263	SAMN06005639	https://doi.org/10.1101/2021.08.20.457158	Jackson et al., 2021
KAP-00016	Daphnia.pulex.NorthAmerica.USA.545	-87.7366	40.1224	Daphnia pulex	NorthAmerica	SRR5004913	PRJNA351263	SAMN06005639	https://doi.org/10.1101/2021.08.20.457158	Jackson et al., 2021
KAP-00097	Daphnia.pulex.NorthAmerica.USA.546	-87.7366	40.1224	Daphnia pulex	NorthAmerica	SRR5004914	PRJNA351263	SAMN06005639	https://doi.org/10.1101/2021.08.20.457158	Jackson et al., 2021
KAP-00114	Daphnia.pulex.NorthAmerica.USA.547	-87.7366	40.1224	Daphnia pulex	NorthAmerica	SRR5004915	PRJNA351263	SAMN06005639	https://doi.org/10.1101/2021.08.20.457158	Jackson et al., 2021
KAP-00046	Daphnia.pulex.NorthAmerica.USA.549	-87.7366	40.1224	Daphnia pulex	NorthAmerica	SRR5004917	PRJNA351263	SAMN06005639	https://doi.org/10.1101/2021.08.20.457158	Jackson et al., 2021
KAP-00080	Daphnia.pulex.NorthAmerica.USA.550	-87.7366	40.1224	Daphnia pulex	NorthAmerica	SRR5004918	PRJNA351263	SAMN06005639	https://doi.org/10.1101/2021.08.20.457158	Jackson et al., 2021
KAP-00022	Daphnia.pulex.NorthAmerica.USA.551	-87.7366	40.1224	Daphnia pulex	NorthAmerica	SRR5004919	PRJNA351263	SAMN06005639	https://doi.org/10.1101/2021.08.20.457158	Jackson et al., 2021
KAP-00087	Daphnia.pulex.NorthAmerica.USA.552	-87.7366	40.1224	Daphnia pulex	NorthAmerica	SRR5004920	PRJNA351263	SAMN06005639	https://doi.org/10.1101/2021.08.20.457158	Jackson et al., 2021
KAP-00038	Daphnia.pulex.NorthAmerica.USA.553	-87.7366	40.1224	Daphnia pulex	NorthAmerica	SRR5004921	PRJNA351263	SAMN06005639	https://doi.org/10.1101/2021.08.20.457158	Jackson et al., 2021
KAP-00041	Daphnia.pulex.NorthAmerica.USA.556	-87.7366	40.1224	Daphnia pulex	NorthAmerica	SRR5004924	PRJNA351263	SAMN06005639	https://doi.org/10.1101/2021.08.20.457158	Jackson et al., 2021
KAP-00051	Daphnia.pulex.NorthAmerica.USA.558	-87.7366	40.1224	Daphnia pulex	NorthAmerica	SRR5004926	PRJNA351263	SAMN06005639	https://doi.org/10.1101/2021.08.20.457158	Jackson et al., 2021
KAP-00045	Daphnia.pulex.NorthAmerica.USA.559	-87.7366	40.1224	Daphnia pulex	NorthAmerica	SRR5004927	PRJNA351263	SAMN06005639	https://doi.org/10.1101/2021.08.20.457158	Jackson et al., 2021
KAP-00055	Daphnia.pulex.NorthAmerica.USA.560	-87.7366	40.1224	Daphnia pulex	NorthAmerica	SRR5004928	PRJNA351263	SAMN06005639	https://doi.org/10.1101/2021.08.20.457158	Jackson et al., 2021
KAP-00057	Daphnia.pulex.NorthAmerica.USA.566	-87.7366	40.1224	Daphnia pulex	NorthAmerica	SRR5004965	PRJNA351263	SAMN06005639	https://doi.org/10.1101/2021.08.20.457158	Jackson et al., 2021
EB-00008_1	Daphnia.pulex.NorthAmerica.USA.1374	-93.19	44.59	Daphnia pulex	NorthAmerica	SRR5098784	PRJNA355243	SAMN06066755	https://doi.org/10.1093/gbe/evw302	Jiang et al., 2017
EB-00008_5	Daphnia.pulex.NorthAmerica.USA.579	-93.19	44.59	Daphnia pulex	NorthAmerica	SRR5098786	PRJNA355243	SAMN06066755	https://doi.org/10.1093/gbe/evw302	Jiang et al., 2017
EB-00008_4	Daphnia.pulex.NorthAmerica.USA.585	-93.19	44.59	Daphnia pulex	NorthAmerica	SRR5099737	PRJNA355243	SAMN06066755	https://doi.org/10.1093/gbe/evw302	Jiang et al., 2017
LPA-88	Daphnia.pulex.NorthAmerica.CAN.434	-106.347	56.1304	Daphnia pulex	NorthAmerica	SRR7592136	PRJNA482684	SAMN09711180	https://www.ncbi.nlm.nih.gov/bioproject/PRJNA482684	Maruki, 2018
LPA-57	Daphnia.pulex.NorthAmerica.CAN.721	-106.347	56.1304	Daphnia pulex	NorthAmerica	SRR7592064	PRJNA482684	SAMN09711180	https://www.ncbi.nlm.nih.gov/bioproject/PRJNA482684	Maruki, 2018
LPA-56	Daphnia.pulex.NorthAmerica.CAN.722	-106.347	56.1304	Daphnia pulex	NorthAmerica	SRR7592065	PRJNA482684	SAMN09711180	https://www.ncbi.nlm.nih.gov/bioproject/PRJNA482684	Maruki, 2018
LPA-52	Daphnia.pulex.NorthAmerica.CAN.723	-106.347	56.1304	Daphnia pulex	NorthAmerica	SRR7592066	PRJNA482684	SAMN09711180	https://www.ncbi.nlm.nih.gov/bioproject/PRJNA482684	Maruki, 2018
LPA-50	Daphnia.pulex.NorthAmerica.CAN.724	-106.347	56.1304	Daphnia pulex	NorthAmerica	SRR7592067	PRJNA482684	SAMN09711180	https://www.ncbi.nlm.nih.gov/bioproject/PRJNA482684	Maruki, 2018
LPA-55	Daphnia.pulex.NorthAmerica.CAN.725	-106.347	56.1304	Daphnia pulex	NorthAmerica	SRR7592068	PRJNA482684	SAMN09711180	https://www.ncbi.nlm.nih.gov/bioproject/PRJNA482684	Maruki, 2018
LPA-54	Daphnia.pulex.NorthAmerica.CAN.726	-106.347	56.1304	Daphnia pulex	NorthAmerica	SRR7592069	PRJNA482684	SAMN09711180	https://www.ncbi.nlm.nih.gov/bioproject/PRJNA482684	Maruki, 2018
LPA-48	Daphnia.pulex.NorthAmerica.CAN.727	-106.347	56.1304	Daphnia pulex	NorthAmerica	SRR7592070	PRJNA482684	SAMN09711180	https://www.ncbi.nlm.nih.gov/bioproject/PRJNA482684	Maruki, 2018
LPA-47	Daphnia.pulex.NorthAmerica.CAN.728	-106.347	56.1304	Daphnia pulex	NorthAmerica	SRR7592071	PRJNA482684	SAMN09711180	https://www.ncbi.nlm.nih.gov/bioproject/PRJNA482684	Maruki, 2018
LPA-4	Daphnia.pulex.NorthAmerica.CAN.729	-106.347	56.1304	Daphnia pulex	NorthAmerica	SRR7592072	PRJNA482684	SAMN09711180	https://www.ncbi.nlm.nih.gov/bioproject/PRJNA482684	Maruki, 2018
LPA-49	Daphnia.pulex.NorthAmerica.CAN.730	-106.347	56.1304	Daphnia pulex	NorthAmerica	SRR7592073	PRJNA482684	SAMN09711180	https://www.ncbi.nlm.nih.gov/bioproject/PRJNA482684	Maruki, 2018
LPA-45	Daphnia.pulex.NorthAmerica.CAN.731	-106.347	56.1304	Daphnia pulex	NorthAmerica	SRR7592074	PRJNA482684	SAMN09711180	https://www.ncbi.nlm.nih.gov/bioproject/PRJNA482684	Maruki, 2018
LPA-46	Daphnia.pulex.NorthAmerica.CAN.732	-106.347	56.1304	Daphnia pulex	NorthAmerica	SRR7592075	PRJNA482684	SAMN09711180	https://www.ncbi.nlm.nih.gov/bioproject/PRJNA482684	Maruki, 2018
LPA-43	Daphnia.pulex.NorthAmerica.CAN.733	-106.347	56.1304	Daphnia pulex	NorthAmerica	SRR7592076	PRJNA482684	SAMN09711180	https://www.ncbi.nlm.nih.gov/bioproject/PRJNA482684	Maruki, 2018
LPA-44	Daphnia.pulex.NorthAmerica.CAN.734	-106.347	56.1304	Daphnia pulex	NorthAmerica	SRR7592077	PRJNA482684	SAMN09711180	https://www.ncbi.nlm.nih.gov/bioproject/PRJNA482684	Maruki, 2018
LPA-42	Daphnia.pulex.NorthAmerica.CAN.735	-106.347	56.1304	Daphnia pulex	NorthAmerica	SRR7592079	PRJNA482684	SAMN09711180	https://www.ncbi.nlm.nih.gov/bioproject/PRJNA482684	Maruki, 2018
LPA-40	Daphnia.pulex.NorthAmerica.CAN.737	-106.347	56.1304	Daphnia pulex	NorthAmerica	SRR7592081	PRJNA482684	SAMN09711180	https://www.ncbi.nlm.nih.gov/bioproject/PRJNA482684	Maruki, 2018
LPA-35	Daphnia.pulex.NorthAmerica.CAN.738	-106.347	56.1304	Daphnia pulex	NorthAmerica	SRR7592082	PRJNA482684	SAMN09711180	https://www.ncbi.nlm.nih.gov/bioproject/PRJNA482684	Maruki, 2018
LPA-37	Daphnia.pulex.NorthAmerica.CAN.739	-106.347	56.1304	Daphnia pulex	NorthAmerica	SRR7592083	PRJNA482684	SAMN09711180	https://www.ncbi.nlm.nih.gov/bioproject/PRJNA482684	Maruki, 2018
LPA-34	Daphnia.pulex.NorthAmerica.CAN.740	-106.347	56.1304	Daphnia pulex	NorthAmerica	SRR7592084	PRJNA482684	SAMN09711180	https://www.ncbi.nlm.nih.gov/bioproject/PRJNA482684	Maruki, 2018
LPA-32	Daphnia.pulex.NorthAmerica.CAN.741	-106.347	56.1304	Daphnia pulex	NorthAmerica	SRR7592085	PRJNA482684	SAMN09711180	https://www.ncbi.nlm.nih.gov/bioproject/PRJNA482684	Maruki, 2018
LPA-27	Daphnia.pulex.NorthAmerica.CAN.742	-106.347	56.1304	Daphnia pulex	NorthAmerica	SRR7592086	PRJNA482684	SAMN09711180	https://www.ncbi.nlm.nih.gov/bioproject/PRJNA482684	Maruki, 2018
LPA-26	Daphnia.pulex.NorthAmerica.CAN.743	-106.347	56.1304	Daphnia pulex	NorthAmerica	SRR7592087	PRJNA482684	SAMN09711180	https://www.ncbi.nlm.nih.gov/bioproject/PRJNA482684	Maruki, 2018
LPA-25	Daphnia.pulex.NorthAmerica.CAN.744	-106.347	56.1304	Daphnia pulex	NorthAmerica	SRR7592088	PRJNA482684	SAMN09711180	https://www.ncbi.nlm.nih.gov/bioproject/PRJNA482684	Maruki, 2018
LPA-24	Daphnia.pulex.NorthAmerica.CAN.745	-106.347	56.1304	Daphnia pulex	NorthAmerica	SRR7592089	PRJNA482684	SAMN09711180	https://www.ncbi.nlm.nih.gov/bioproject/PRJNA482684	Maruki, 2018
LPA-30	Daphnia.pulex.NorthAmerica.CAN.746	-106.347	56.1304	Daphnia pulex	NorthAmerica	SRR7592090	PRJNA482684	SAMN09711180	https://www.ncbi.nlm.nih.gov/bioproject/PRJNA482684	Maruki, 2018
LPA-2	Daphnia.pulex.NorthAmerica.CAN.747	-106.347	56.1304	Daphnia pulex	NorthAmerica	SRR7592091	PRJNA482684	SAMN09711180	https://www.ncbi.nlm.nih.gov/bioproject/PRJNA482684	Maruki, 2018
LPA-29	Daphnia.pulex.NorthAmerica.CAN.748	-106.347	56.1304	Daphnia pulex	NorthAmerica	SRR7592092	PRJNA482684	SAMN09711180	https://www.ncbi.nlm.nih.gov/bioproject/PRJNA482684	Maruki, 2018
LPA-28	Daphnia.pulex.NorthAmerica.CAN.749	-106.347	56.1304	Daphnia pulex	NorthAmerica	SRR7592093	PRJNA482684	SAMN09711180	https://www.ncbi.nlm.nih.gov/bioproject/PRJNA482684	Maruki, 2018
LPA-18	Daphnia.pulex.NorthAmerica.CAN.750	-106.347	56.1304	Daphnia pulex	NorthAmerica	SRR7592094	PRJNA482684	SAMN09711180	https://www.ncbi.nlm.nih.gov/bioproject/PRJNA482684	Maruki, 2018
LPA-19	Daphnia.pulex.NorthAmerica.CAN.751	-106.347	56.1304	Daphnia pulex	NorthAmerica	SRR7592095	PRJNA482684	SAMN09711180	https://www.ncbi.nlm.nih.gov/bioproject/PRJNA482684	Maruki, 2018
LPA-1	Daphnia.pulex.NorthAmerica.CAN.752	-106.347	56.1304	Daphnia pulex	NorthAmerica	SRR7592096	PRJNA482684	SAMN09711180	https://www.ncbi.nlm.nih.gov/bioproject/PRJNA482684	Maruki, 2018
LPA-20	Daphnia.pulex.NorthAmerica.CAN.753	-106.347	56.1304	Daphnia pulex	NorthAmerica	SRR7592097	PRJNA482684	SAMN09711180	https://www.ncbi.nlm.nih.gov/bioproject/PRJNA482684	Maruki, 2018
LPA-12	Daphnia.pulex.NorthAmerica.CAN.754	-106.347	56.1304	Daphnia pulex	NorthAmerica	SRR7592098	PRJNA482684	SAMN09711180	https://www.ncbi.nlm.nih.gov/bioproject/PRJNA482684	Maruki, 2018
LPA-15	Daphnia.pulex.NorthAmerica.CAN.755	-106.347	56.1304	Daphnia pulex	NorthAmerica	SRR7592099	PRJNA482684	SAMN09711180	https://www.ncbi.nlm.nih.gov/bioproject/PRJNA482684	Maruki, 2018
LPA-16	Daphnia.pulex.NorthAmerica.CAN.756	-106.347	56.1304	Daphnia pulex	NorthAmerica	SRR7592100	PRJNA482684	SAMN09711180	https://www.ncbi.nlm.nih.gov/bioproject/PRJNA482684	Maruki, 2018
LPA-17	Daphnia.pulex.NorthAmerica.CAN.757	-106.347	56.1304	Daphnia pulex	NorthAmerica	SRR7592101	PRJNA482684	SAMN09711180	https://www.ncbi.nlm.nih.gov/bioproject/PRJNA482684	Maruki, 2018
LPA-21	Daphnia.pulex.NorthAmerica.CAN.758	-106.347	56.1304	Daphnia pulex	NorthAmerica	SRR7592102	PRJNA482684	SAMN09711180	https://www.ncbi.nlm.nih.gov/bioproject/PRJNA482684	Maruki, 2018
LPA-22	Daphnia.pulex.NorthAmerica.CAN.759	-106.347	56.1304	Daphnia pulex	NorthAmerica	SRR7592103	PRJNA482684	SAMN09711180	https://www.ncbi.nlm.nih.gov/bioproject/PRJNA482684	Maruki, 2018
LPA-103	Daphnia.pulex.NorthAmerica.CAN.760	-106.347	56.1304	Daphnia pulex	NorthAmerica	SRR7592104	PRJNA482684	SAMN09711180	https://www.ncbi.nlm.nih.gov/bioproject/PRJNA482684	Maruki, 2018
LPA-102	Daphnia.pulex.NorthAmerica.CAN.761	-106.347	56.1304	Daphnia pulex	NorthAmerica	SRR7592105	PRJNA482684	SAMN09711180	https://www.ncbi.nlm.nih.gov/bioproject/PRJNA482684	Maruki, 2018
LPA-101	Daphnia.pulex.NorthAmerica.CAN.762	-106.347	56.1304	Daphnia pulex	NorthAmerica	SRR7592106	PRJNA482684	SAMN09711180	https://www.ncbi.nlm.nih.gov/bioproject/PRJNA482684	Maruki, 2018
LPA-100	Daphnia.pulex.NorthAmerica.CAN.763	-106.347	56.1304	Daphnia pulex	NorthAmerica	SRR7592107	PRJNA482684	SAMN09711180	https://www.ncbi.nlm.nih.gov/bioproject/PRJNA482684	Maruki, 2018
LPA-107	Daphnia.pulex.NorthAmerica.CAN.764	-106.347	56.1304	Daphnia pulex	NorthAmerica	SRR7592108	PRJNA482684	SAMN09711180	https://www.ncbi.nlm.nih.gov/bioproject/PRJNA482684	Maruki, 2018
LPA-106	Daphnia.pulex.NorthAmerica.CAN.765	-106.347	56.1304	Daphnia pulex	NorthAmerica	SRR7592109	PRJNA482684	SAMN09711180	https://www.ncbi.nlm.nih.gov/bioproject/PRJNA482684	Maruki, 2018
LPA-105	Daphnia.pulex.NorthAmerica.CAN.766	-106.347	56.1304	Daphnia pulex	NorthAmerica	SRR7592110	PRJNA482684	SAMN09711180	https://www.ncbi.nlm.nih.gov/bioproject/PRJNA482684	Maruki, 2018
LPA-104	Daphnia.pulex.NorthAmerica.CAN.767	-106.347	56.1304	Daphnia pulex	NorthAmerica	SRR7592111	PRJNA482684	SAMN09711180	https://www.ncbi.nlm.nih.gov/bioproject/PRJNA482684	Maruki, 2018
LPA-109	Daphnia.pulex.NorthAmerica.CAN.768	-106.347	56.1304	Daphnia pulex	NorthAmerica	SRR7592112	PRJNA482684	SAMN09711180	https://www.ncbi.nlm.nih.gov/bioproject/PRJNA482684	Maruki, 2018
LPA-108	Daphnia.pulex.NorthAmerica.CAN.769	-106.347	56.1304	Daphnia pulex	NorthAmerica	SRR7592113	PRJNA482684	SAMN09711180	https://www.ncbi.nlm.nih.gov/bioproject/PRJNA482684	Maruki, 2018
LPA-111	Daphnia.pulex.NorthAmerica.CAN.770	-106.347	56.1304	Daphnia pulex	NorthAmerica	SRR7592114	PRJNA482684	SAMN09711180	https://www.ncbi.nlm.nih.gov/bioproject/PRJNA482684	Maruki, 2018
LPA-110	Daphnia.pulex.NorthAmerica.CAN.771	-106.347	56.1304	Daphnia pulex	NorthAmerica	SRR7592115	PRJNA482684	SAMN09711180	https://www.ncbi.nlm.nih.gov/bioproject/PRJNA482684	Maruki, 2018
LPA-113	Daphnia.pulex.NorthAmerica.CAN.772	-106.347	56.1304	Daphnia pulex	NorthAmerica	SRR7592116	PRJNA482684	SAMN09711180	https://www.ncbi.nlm.nih.gov/bioproject/PRJNA482684	Maruki, 2018
LPA-112	Daphnia.pulex.NorthAmerica.CAN.773	-106.347	56.1304	Daphnia pulex	NorthAmerica	SRR7592117	PRJNA482684	SAMN09711180	https://www.ncbi.nlm.nih.gov/bioproject/PRJNA482684	Maruki, 2018
LPA-116	Daphnia.pulex.NorthAmerica.CAN.774	-106.347	56.1304	Daphnia pulex	NorthAmerica	SRR7592118	PRJNA482684	SAMN09711180	https://www.ncbi.nlm.nih.gov/bioproject/PRJNA482684	Maruki, 2018
LPA-114	Daphnia.pulex.NorthAmerica.CAN.775	-106.347	56.1304	Daphnia pulex	NorthAmerica	SRR7592119	PRJNA482684	SAMN09711180	https://www.ncbi.nlm.nih.gov/bioproject/PRJNA482684	Maruki, 2018
LPA-11	Daphnia.pulex.NorthAmerica.CAN.776	-106.347	56.1304	Daphnia pulex	NorthAmerica	SRR7592120	PRJNA482684	SAMN09711180	https://www.ncbi.nlm.nih.gov/bioproject/PRJNA482684	Maruki, 2018
LPA-117	Daphnia.pulex.NorthAmerica.CAN.777	-106.347	56.1304	Daphnia pulex	NorthAmerica	SRR7592121	PRJNA482684	SAMN09711180	https://www.ncbi.nlm.nih.gov/bioproject/PRJNA482684	Maruki, 2018
LPA-125	Daphnia.pulex.NorthAmerica.CAN.778	-106.347	56.1304	Daphnia pulex	NorthAmerica	SRR7592122	PRJNA482684	SAMN09711180	https://www.ncbi.nlm.nih.gov/bioproject/PRJNA482684	Maruki, 2018
LPA-121	Daphnia.pulex.NorthAmerica.CAN.779	-106.347	56.1304	Daphnia pulex	NorthAmerica	SRR7592123	PRJNA482684	SAMN09711180	https://www.ncbi.nlm.nih.gov/bioproject/PRJNA482684	Maruki, 2018
LPA-93	Daphnia.pulex.NorthAmerica.CAN.780	-106.347	56.1304	Daphnia pulex	NorthAmerica	SRR7592124	PRJNA482684	SAMN09711180	https://www.ncbi.nlm.nih.gov/bioproject/PRJNA482684	Maruki, 2018
LPA-92	Daphnia.pulex.NorthAmerica.CAN.781	-106.347	56.1304	Daphnia pulex	NorthAmerica	SRR7592125	PRJNA482684	SAMN09711180	https://www.ncbi.nlm.nih.gov/bioproject/PRJNA482684	Maruki, 2018
LPA-97	Daphnia.pulex.NorthAmerica.CAN.782	-106.347	56.1304	Daphnia pulex	NorthAmerica	SRR7592126	PRJNA482684	SAMN09711180	https://www.ncbi.nlm.nih.gov/bioproject/PRJNA482684	Maruki, 2018
LPA-95	Daphnia.pulex.NorthAmerica.CAN.783	-106.347	56.1304	Daphnia pulex	NorthAmerica	SRR7592127	PRJNA482684	SAMN09711180	https://www.ncbi.nlm.nih.gov/bioproject/PRJNA482684	Maruki, 2018
LPA-9	Daphnia.pulex.NorthAmerica.CAN.784	-106.347	56.1304	Daphnia pulex	NorthAmerica	SRR7592128	PRJNA482684	SAMN09711180	https://www.ncbi.nlm.nih.gov/bioproject/PRJNA482684	Maruki, 2018
LPA-99	Daphnia.pulex.NorthAmerica.CAN.785	-106.347	56.1304	Daphnia pulex	NorthAmerica	SRR7592129	PRJNA482684	SAMN09711180	https://www.ncbi.nlm.nih.gov/bioproject/PRJNA482684	Maruki, 2018
LPA-90	Daphnia.pulex.NorthAmerica.CAN.786	-106.347	56.1304	Daphnia pulex	NorthAmerica	SRR7592130	PRJNA482684	SAMN09711180	https://www.ncbi.nlm.nih.gov/bioproject/PRJNA482684	Maruki, 2018
LPA-91	Daphnia.pulex.NorthAmerica.CAN.787	-106.347	56.1304	Daphnia pulex	NorthAmerica	SRR7592131	PRJNA482684	SAMN09711180	https://www.ncbi.nlm.nih.gov/bioproject/PRJNA482684	Maruki, 2018
LPA-84	Daphnia.pulex.NorthAmerica.CAN.788	-106.347	56.1304	Daphnia pulex	NorthAmerica	SRR7592132	PRJNA482684	SAMN09711180	https://www.ncbi.nlm.nih.gov/bioproject/PRJNA482684	Maruki, 2018
LPA-85	Daphnia.pulex.NorthAmerica.CAN.789	-106.347	56.1304	Daphnia pulex	NorthAmerica	SRR7592133	PRJNA482684	SAMN09711180	https://www.ncbi.nlm.nih.gov/bioproject/PRJNA482684	Maruki, 2018
LPA-82	Daphnia.pulex.NorthAmerica.CAN.790	-106.347	56.1304	Daphnia pulex	NorthAmerica	SRR7592134	PRJNA482684	SAMN09711180	https://www.ncbi.nlm.nih.gov/bioproject/PRJNA482684	Maruki, 2018
LPA-83	Daphnia.pulex.NorthAmerica.CAN.791	-106.347	56.1304	Daphnia pulex	NorthAmerica	SRR7592135	PRJNA482684	SAMN09711180	https://www.ncbi.nlm.nih.gov/bioproject/PRJNA482684	Maruki, 2018
LPA-89	Daphnia.pulex.NorthAmerica.CAN.793	-106.347	56.1304	Daphnia pulex	NorthAmerica	SRR7592137	PRJNA482684	SAMN09711180	https://www.ncbi.nlm.nih.gov/bioproject/PRJNA482684	Maruki, 2018
LPA-86	Daphnia.pulex.NorthAmerica.CAN.794	-106.347	56.1304	Daphnia pulex	NorthAmerica	SRR7592138	PRJNA482684	SAMN09711180	https://www.ncbi.nlm.nih.gov/bioproject/PRJNA482684	Maruki, 2018
LPA-87	Daphnia.pulex.NorthAmerica.CAN.795	-106.347	56.1304	Daphnia pulex	NorthAmerica	SRR7592139	PRJNA482684	SAMN09711180	https://www.ncbi.nlm.nih.gov/bioproject/PRJNA482684	Maruki, 2018
LPA-77	Daphnia.pulex.NorthAmerica.CAN.796	-106.347	56.1304	Daphnia pulex	NorthAmerica	SRR7592140	PRJNA482684	SAMN09711180	https://www.ncbi.nlm.nih.gov/bioproject/PRJNA482684	Maruki, 2018
LPA-76	Daphnia.pulex.NorthAmerica.CAN.797	-106.347	56.1304	Daphnia pulex	NorthAmerica	SRR7592141	PRJNA482684	SAMN09711180	https://www.ncbi.nlm.nih.gov/bioproject/PRJNA482684	Maruki, 2018
LPA-74	Daphnia.pulex.NorthAmerica.CAN.798	-106.347	56.1304	Daphnia pulex	NorthAmerica	SRR7592142	PRJNA482684	SAMN09711180	https://www.ncbi.nlm.nih.gov/bioproject/PRJNA482684	Maruki, 2018
LPA-73	Daphnia.pulex.NorthAmerica.CAN.799	-106.347	56.1304	Daphnia pulex	NorthAmerica	SRR7592143	PRJNA482684	SAMN09711180	https://www.ncbi.nlm.nih.gov/bioproject/PRJNA482684	Maruki, 2018
LPA-72	Daphnia.pulex.NorthAmerica.CAN.800	-106.347	56.1304	Daphnia pulex	NorthAmerica	SRR7592144	PRJNA482684	SAMN09711180	https://www.ncbi.nlm.nih.gov/bioproject/PRJNA482684	Maruki, 2018
LPA-71	Daphnia.pulex.NorthAmerica.CAN.801	-106.347	56.1304	Daphnia pulex	NorthAmerica	SRR7592145	PRJNA482684	SAMN09711180	https://www.ncbi.nlm.nih.gov/bioproject/PRJNA482684	Maruki, 2018
LPA-70	Daphnia.pulex.NorthAmerica.CAN.802	-106.347	56.1304	Daphnia pulex	NorthAmerica	SRR7592146	PRJNA482684	SAMN09711180	https://www.ncbi.nlm.nih.gov/bioproject/PRJNA482684	Maruki, 2018
LPA-6	Daphnia.pulex.NorthAmerica.CAN.803	-106.347	56.1304	Daphnia pulex	NorthAmerica	SRR7592147	PRJNA482684	SAMN09711180	https://www.ncbi.nlm.nih.gov/bioproject/PRJNA482684	Maruki, 2018
LPA-79	Daphnia.pulex.NorthAmerica.CAN.804	-106.347	56.1304	Daphnia pulex	NorthAmerica	SRR7592148	PRJNA482684	SAMN09711180	https://www.ncbi.nlm.nih.gov/bioproject/PRJNA482684	Maruki, 2018
LPA-78	Daphnia.pulex.NorthAmerica.CAN.805	-106.347	56.1304	Daphnia pulex	NorthAmerica	SRR7592149	PRJNA482684	SAMN09711180	https://www.ncbi.nlm.nih.gov/bioproject/PRJNA482684	Maruki, 2018
LPA-59	Daphnia.pulex.NorthAmerica.CAN.806	-106.347	56.1304	Daphnia pulex	NorthAmerica	SRR7592150	PRJNA482684	SAMN09711180	https://www.ncbi.nlm.nih.gov/bioproject/PRJNA482684	Maruki, 2018
LPA-60	Daphnia.pulex.NorthAmerica.CAN.807	-106.347	56.1304	Daphnia pulex	NorthAmerica	SRR7592151	PRJNA482684	SAMN09711180	https://www.ncbi.nlm.nih.gov/bioproject/PRJNA482684	Maruki, 2018
LPA-61	Daphnia.pulex.NorthAmerica.CAN.808	-106.347	56.1304	Daphnia pulex	NorthAmerica	SRR7592152	PRJNA482684	SAMN09711180	https://www.ncbi.nlm.nih.gov/bioproject/PRJNA482684	Maruki, 2018
LPA-62	Daphnia.pulex.NorthAmerica.CAN.809	-106.347	56.1304	Daphnia pulex	NorthAmerica	SRR7592153	PRJNA482684	SAMN09711180	https://www.ncbi.nlm.nih.gov/bioproject/PRJNA482684	Maruki, 2018
LPA-63	Daphnia.pulex.NorthAmerica.CAN.810	-106.347	56.1304	Daphnia pulex	NorthAmerica	SRR7592154	PRJNA482684	SAMN09711180	https://www.ncbi.nlm.nih.gov/bioproject/PRJNA482684	Maruki, 2018
LPA-64	Daphnia.pulex.NorthAmerica.CAN.811	-106.347	56.1304	Daphnia pulex	NorthAmerica	SRR7592155	PRJNA482684	SAMN09711180	https://www.ncbi.nlm.nih.gov/bioproject/PRJNA482684	Maruki, 2018
LPA-66	Daphnia.pulex.NorthAmerica.CAN.812	-106.347	56.1304	Daphnia pulex	NorthAmerica	SRR7592156	PRJNA482684	SAMN09711180	https://www.ncbi.nlm.nih.gov/bioproject/PRJNA482684	Maruki, 2018
LPA-67	Daphnia.pulex.NorthAmerica.CAN.813	-106.347	56.1304	Daphnia pulex	NorthAmerica	SRR7592157	PRJNA482684	SAMN09711180	https://www.ncbi.nlm.nih.gov/bioproject/PRJNA482684	Maruki, 2018
LPA-68	Daphnia.pulex.NorthAmerica.CAN.814	-106.347	56.1304	Daphnia pulex	NorthAmerica	SRR7592158	PRJNA482684	SAMN09711180	https://www.ncbi.nlm.nih.gov/bioproject/PRJNA482684	Maruki, 2018
LPA-69	Daphnia.pulex.NorthAmerica.CAN.815	-106.347	56.1304	Daphnia pulex	NorthAmerica	SRR7592159	PRJNA482684	SAMN09711180	https://www.ncbi.nlm.nih.gov/bioproject/PRJNA482684	Maruki, 2018
LPB-00108	Daphnia.pulex.NorthAmerica.CAN.816	-106.347	56.1304	Daphnia pulex	NorthAmerica	SRR7592391	PRJNA482684	SAMN09711181	https://www.ncbi.nlm.nih.gov/bioproject/PRJNA482684	Maruki, 2018
LPB-00106	Daphnia.pulex.NorthAmerica.CAN.817	-106.347	56.1304	Daphnia pulex	NorthAmerica	SRR7592392	PRJNA482684	SAMN09711181	https://www.ncbi.nlm.nih.gov/bioproject/PRJNA482684	Maruki, 2018
LPB-00105	Daphnia.pulex.NorthAmerica.CAN.818	-106.347	56.1304	Daphnia pulex	NorthAmerica	SRR7592393	PRJNA482684	SAMN09711181	https://www.ncbi.nlm.nih.gov/bioproject/PRJNA482684	Maruki, 2018
LPB-00104	Daphnia.pulex.NorthAmerica.CAN.819	-106.347	56.1304	Daphnia pulex	NorthAmerica	SRR7592394	PRJNA482684	SAMN09711181	https://www.ncbi.nlm.nih.gov/bioproject/PRJNA482684	Maruki, 2018
LPB-00103	Daphnia.pulex.NorthAmerica.CAN.820	-106.347	56.1304	Daphnia pulex	NorthAmerica	SRR7592395	PRJNA482684	SAMN09711181	https://www.ncbi.nlm.nih.gov/bioproject/PRJNA482684	Maruki, 2018
LPB-00102	Daphnia.pulex.NorthAmerica.CAN.821	-106.347	56.1304	Daphnia pulex	NorthAmerica	SRR7592396	PRJNA482684	SAMN09711181	https://www.ncbi.nlm.nih.gov/bioproject/PRJNA482684	Maruki, 2018
LPB-00101	Daphnia.pulex.NorthAmerica.CAN.822	-106.347	56.1304	Daphnia pulex	NorthAmerica	SRR7592397	PRJNA482684	SAMN09711181	https://www.ncbi.nlm.nih.gov/bioproject/PRJNA482684	Maruki, 2018
LPB-00099	Daphnia.pulex.NorthAmerica.CAN.823	-106.347	56.1304	Daphnia pulex	NorthAmerica	SRR7592398	PRJNA482684	SAMN09711181	https://www.ncbi.nlm.nih.gov/bioproject/PRJNA482684	Maruki, 2018
LPB-00098	Daphnia.pulex.NorthAmerica.CAN.824	-106.347	56.1304	Daphnia pulex	NorthAmerica	SRR7592399	PRJNA482684	SAMN09711181	https://www.ncbi.nlm.nih.gov/bioproject/PRJNA482684	Maruki, 2018
LPB-00111	Daphnia.pulex.NorthAmerica.CAN.826	-106.347	56.1304	Daphnia pulex	NorthAmerica	SRR7592401	PRJNA482684	SAMN09711181	https://www.ncbi.nlm.nih.gov/bioproject/PRJNA482684	Maruki, 2018
LPB-00113	Daphnia.pulex.NorthAmerica.CAN.827	-106.347	56.1304	Daphnia pulex	NorthAmerica	SRR7592402	PRJNA482684	SAMN09711181	https://www.ncbi.nlm.nih.gov/bioproject/PRJNA482684	Maruki, 2018
LPB-00109	Daphnia.pulex.NorthAmerica.CAN.828	-106.347	56.1304	Daphnia pulex	NorthAmerica	SRR7592403	PRJNA482684	SAMN09711181	https://www.ncbi.nlm.nih.gov/bioproject/PRJNA482684	Maruki, 2018
LPB-00110	Daphnia.pulex.NorthAmerica.CAN.829	-106.347	56.1304	Daphnia pulex	NorthAmerica	SRR7592404	PRJNA482684	SAMN09711181	https://www.ncbi.nlm.nih.gov/bioproject/PRJNA482684	Maruki, 2018
LPB-00116	Daphnia.pulex.NorthAmerica.CAN.830	-106.347	56.1304	Daphnia pulex	NorthAmerica	SRR7592405	PRJNA482684	SAMN09711181	https://www.ncbi.nlm.nih.gov/bioproject/PRJNA482684	Maruki, 2018
LPB-00114	Daphnia.pulex.NorthAmerica.CAN.832	-106.347	56.1304	Daphnia pulex	NorthAmerica	SRR7592407	PRJNA482684	SAMN09711181	https://www.ncbi.nlm.nih.gov/bioproject/PRJNA482684	Maruki, 2018
LPB-00115	Daphnia.pulex.NorthAmerica.CAN.833	-106.347	56.1304	Daphnia pulex	NorthAmerica	SRR7592408	PRJNA482684	SAMN09711181	https://www.ncbi.nlm.nih.gov/bioproject/PRJNA482684	Maruki, 2018
LPB-00118	Daphnia.pulex.NorthAmerica.CAN.834	-106.347	56.1304	Daphnia pulex	NorthAmerica	SRR7592409	PRJNA482684	SAMN09711181	https://www.ncbi.nlm.nih.gov/bioproject/PRJNA482684	Maruki, 2018
LPB-00119	Daphnia.pulex.NorthAmerica.CAN.835	-106.347	56.1304	Daphnia pulex	NorthAmerica	SRR7592410	PRJNA482684	SAMN09711181	https://www.ncbi.nlm.nih.gov/bioproject/PRJNA482684	Maruki, 2018
LPB-00093	Daphnia.pulex.NorthAmerica.CAN.836	-106.347	56.1304	Daphnia pulex	NorthAmerica	SRR7592411	PRJNA482684	SAMN09711181	https://www.ncbi.nlm.nih.gov/bioproject/PRJNA482684	Maruki, 2018
LPB-00083	Daphnia.pulex.NorthAmerica.CAN.838	-106.347	56.1304	Daphnia pulex	NorthAmerica	SRR7592413	PRJNA482684	SAMN09711181	https://www.ncbi.nlm.nih.gov/bioproject/PRJNA482684	Maruki, 2018
LPB-00084	Daphnia.pulex.NorthAmerica.CAN.839	-106.347	56.1304	Daphnia pulex	NorthAmerica	SRR7592414	PRJNA482684	SAMN09711181	https://www.ncbi.nlm.nih.gov/bioproject/PRJNA482684	Maruki, 2018
LPB-00085	Daphnia.pulex.NorthAmerica.CAN.840	-106.347	56.1304	Daphnia pulex	NorthAmerica	SRR7592415	PRJNA482684	SAMN09711181	https://www.ncbi.nlm.nih.gov/bioproject/PRJNA482684	Maruki, 2018
LPB-00087	Daphnia.pulex.NorthAmerica.CAN.841	-106.347	56.1304	Daphnia pulex	NorthAmerica	SRR7592416	PRJNA482684	SAMN09711181	https://www.ncbi.nlm.nih.gov/bioproject/PRJNA482684	Maruki, 2018
LPB-00088	Daphnia.pulex.NorthAmerica.CAN.842	-106.347	56.1304	Daphnia pulex	NorthAmerica	SRR7592417	PRJNA482684	SAMN09711181	https://www.ncbi.nlm.nih.gov/bioproject/PRJNA482684	Maruki, 2018
LPB-00089	Daphnia.pulex.NorthAmerica.CAN.843	-106.347	56.1304	Daphnia pulex	NorthAmerica	SRR7592418	PRJNA482684	SAMN09711181	https://www.ncbi.nlm.nih.gov/bioproject/PRJNA482684	Maruki, 2018
LPB-00014	Daphnia.pulex.NorthAmerica.CAN.846	-106.347	56.1304	Daphnia pulex	NorthAmerica	SRR7592480	PRJNA482684	SAMN09711181	https://www.ncbi.nlm.nih.gov/bioproject/PRJNA482684	Maruki, 2018
LPB-00076	Daphnia.pulex.NorthAmerica.CAN.847	-106.347	56.1304	Daphnia pulex	NorthAmerica	SRR7592422	PRJNA482684	SAMN09711181	https://www.ncbi.nlm.nih.gov/bioproject/PRJNA482684	Maruki, 2018
LPB-00079	Daphnia.pulex.NorthAmerica.CAN.848	-106.347	56.1304	Daphnia pulex	NorthAmerica	SRR7592423	PRJNA482684	SAMN09711181	https://www.ncbi.nlm.nih.gov/bioproject/PRJNA482684	Maruki, 2018
LPB-00078	Daphnia.pulex.NorthAmerica.CAN.849	-106.347	56.1304	Daphnia pulex	NorthAmerica	SRR7592424	PRJNA482684	SAMN09711181	https://www.ncbi.nlm.nih.gov/bioproject/PRJNA482684	Maruki, 2018
LPB-00073	Daphnia.pulex.NorthAmerica.CAN.850	-106.347	56.1304	Daphnia pulex	NorthAmerica	SRR7592425	PRJNA482684	SAMN09711181	https://www.ncbi.nlm.nih.gov/bioproject/PRJNA482684	Maruki, 2018
LPB-00072	Daphnia.pulex.NorthAmerica.CAN.851	-106.347	56.1304	Daphnia pulex	NorthAmerica	SRR7592426	PRJNA482684	SAMN09711181	https://www.ncbi.nlm.nih.gov/bioproject/PRJNA482684	Maruki, 2018
LPB-00075	Daphnia.pulex.NorthAmerica.CAN.852	-106.347	56.1304	Daphnia pulex	NorthAmerica	SRR7592427	PRJNA482684	SAMN09711181	https://www.ncbi.nlm.nih.gov/bioproject/PRJNA482684	Maruki, 2018
LPB-00074	Daphnia.pulex.NorthAmerica.CAN.853	-106.347	56.1304	Daphnia pulex	NorthAmerica	SRR7592428	PRJNA482684	SAMN09711181	https://www.ncbi.nlm.nih.gov/bioproject/PRJNA482684	Maruki, 2018
LPB-00081	Daphnia.pulex.NorthAmerica.CAN.854	-106.347	56.1304	Daphnia pulex	NorthAmerica	SRR7592429	PRJNA482684	SAMN09711181	https://www.ncbi.nlm.nih.gov/bioproject/PRJNA482684	Maruki, 2018
LPB-00080	Daphnia.pulex.NorthAmerica.CAN.855	-106.347	56.1304	Daphnia pulex	NorthAmerica	SRR7592430	PRJNA482684	SAMN09711181	https://www.ncbi.nlm.nih.gov/bioproject/PRJNA482684	Maruki, 2018
LPB-00066	Daphnia.pulex.NorthAmerica.CAN.856	-106.347	56.1304	Daphnia pulex	NorthAmerica	SRR7592431	PRJNA482684	SAMN09711181	https://www.ncbi.nlm.nih.gov/bioproject/PRJNA482684	Maruki, 2018
LPB-00067	Daphnia.pulex.NorthAmerica.CAN.857	-106.347	56.1304	Daphnia pulex	NorthAmerica	SRR7592432	PRJNA482684	SAMN09711181	https://www.ncbi.nlm.nih.gov/bioproject/PRJNA482684	Maruki, 2018
LPB-00063	Daphnia.pulex.NorthAmerica.CAN.859	-106.347	56.1304	Daphnia pulex	NorthAmerica	SRR7592434	PRJNA482684	SAMN09711181	https://www.ncbi.nlm.nih.gov/bioproject/PRJNA482684	Maruki, 2018
LPB-00055	Daphnia.pulex.NorthAmerica.CAN.860	-106.347	56.1304	Daphnia pulex	NorthAmerica	SRR7592435	PRJNA482684	SAMN09711181	https://www.ncbi.nlm.nih.gov/bioproject/PRJNA482684	Maruki, 2018
LPB-00059	Daphnia.pulex.NorthAmerica.CAN.861	-106.347	56.1304	Daphnia pulex	NorthAmerica	SRR7592436	PRJNA482684	SAMN09711181	https://www.ncbi.nlm.nih.gov/bioproject/PRJNA482684	Maruki, 2018
LPB-00053	Daphnia.pulex.NorthAmerica.CAN.862	-106.347	56.1304	Daphnia pulex	NorthAmerica	SRR7592437	PRJNA482684	SAMN09711181	https://www.ncbi.nlm.nih.gov/bioproject/PRJNA482684	Maruki, 2018
LPB-00054	Daphnia.pulex.NorthAmerica.CAN.863	-106.347	56.1304	Daphnia pulex	NorthAmerica	SRR7592438	PRJNA482684	SAMN09711181	https://www.ncbi.nlm.nih.gov/bioproject/PRJNA482684	Maruki, 2018
LPB-00070	Daphnia.pulex.NorthAmerica.CAN.864	-106.347	56.1304	Daphnia pulex	NorthAmerica	SRR7592439	PRJNA482684	SAMN09711181	https://www.ncbi.nlm.nih.gov/bioproject/PRJNA482684	Maruki, 2018
LPB-00071	Daphnia.pulex.NorthAmerica.CAN.865	-106.347	56.1304	Daphnia pulex	NorthAmerica	SRR7592440	PRJNA482684	SAMN09711181	https://www.ncbi.nlm.nih.gov/bioproject/PRJNA482684	Maruki, 2018
LPB-00044	Daphnia.pulex.NorthAmerica.CAN.866	-106.347	56.1304	Daphnia pulex	NorthAmerica	SRR7592441	PRJNA482684	SAMN09711181	https://www.ncbi.nlm.nih.gov/bioproject/PRJNA482684	Maruki, 2018
LPB-00043	Daphnia.pulex.NorthAmerica.CAN.867	-106.347	56.1304	Daphnia pulex	NorthAmerica	SRR7592442	PRJNA482684	SAMN09711181	https://www.ncbi.nlm.nih.gov/bioproject/PRJNA482684	Maruki, 2018
LPB-00042	Daphnia.pulex.NorthAmerica.CAN.868	-106.347	56.1304	Daphnia pulex	NorthAmerica	SRR7592443	PRJNA482684	SAMN09711181	https://www.ncbi.nlm.nih.gov/bioproject/PRJNA482684	Maruki, 2018
LPB-00050	Daphnia.pulex.NorthAmerica.CAN.870	-106.347	56.1304	Daphnia pulex	NorthAmerica	SRR7592445	PRJNA482684	SAMN09711181	https://www.ncbi.nlm.nih.gov/bioproject/PRJNA482684	Maruki, 2018
LPB-00049	Daphnia.pulex.NorthAmerica.CAN.871	-106.347	56.1304	Daphnia pulex	NorthAmerica	SRR7592446	PRJNA482684	SAMN09711181	https://www.ncbi.nlm.nih.gov/bioproject/PRJNA482684	Maruki, 2018
LPB-00048	Daphnia.pulex.NorthAmerica.CAN.872	-106.347	56.1304	Daphnia pulex	NorthAmerica	SRR7592447	PRJNA482684	SAMN09711181	https://www.ncbi.nlm.nih.gov/bioproject/PRJNA482684	Maruki, 2018
LPB-00047	Daphnia.pulex.NorthAmerica.CAN.873	-106.347	56.1304	Daphnia pulex	NorthAmerica	SRR7592448	PRJNA482684	SAMN09711181	https://www.ncbi.nlm.nih.gov/bioproject/PRJNA482684	Maruki, 2018
LPB-00052	Daphnia.pulex.NorthAmerica.CAN.874	-106.347	56.1304	Daphnia pulex	NorthAmerica	SRR7592449	PRJNA482684	SAMN09711181	https://www.ncbi.nlm.nih.gov/bioproject/PRJNA482684	Maruki, 2018
LPB-00013	Daphnia.pulex.NorthAmerica.CAN.876	-106.347	56.1304	Daphnia pulex	NorthAmerica	SRR7592451	PRJNA482684	SAMN09711181	https://www.ncbi.nlm.nih.gov/bioproject/PRJNA482684	Maruki, 2018
LPB-00012	Daphnia.pulex.NorthAmerica.CAN.877	-106.347	56.1304	Daphnia pulex	NorthAmerica	SRR7592452	PRJNA482684	SAMN09711181	https://www.ncbi.nlm.nih.gov/bioproject/PRJNA482684	Maruki, 2018
LPB-00004	Daphnia.pulex.NorthAmerica.CAN.878	-106.347	56.1304	Daphnia pulex	NorthAmerica	SRR7592453	PRJNA482684	SAMN09711181	https://www.ncbi.nlm.nih.gov/bioproject/PRJNA482684	Maruki, 2018
LPB-00001	Daphnia.pulex.NorthAmerica.CAN.881	-106.347	56.1304	Daphnia pulex	NorthAmerica	SRR7592456	PRJNA482684	SAMN09711181	https://www.ncbi.nlm.nih.gov/bioproject/PRJNA482684	Maruki, 2018
LPB-00010	Daphnia.pulex.NorthAmerica.CAN.882	-106.347	56.1304	Daphnia pulex	NorthAmerica	SRR7592457	PRJNA482684	SAMN09711181	https://www.ncbi.nlm.nih.gov/bioproject/PRJNA482684	Maruki, 2018
LPB-00009	Daphnia.pulex.NorthAmerica.CAN.883	-106.347	56.1304	Daphnia pulex	NorthAmerica	SRR7592458	PRJNA482684	SAMN09711181	https://www.ncbi.nlm.nih.gov/bioproject/PRJNA482684	Maruki, 2018
LPB-00006	Daphnia.pulex.NorthAmerica.CAN.884	-106.347	56.1304	Daphnia pulex	NorthAmerica	SRR7592459	PRJNA482684	SAMN09711181	https://www.ncbi.nlm.nih.gov/bioproject/PRJNA482684	Maruki, 2018
LPB-00005	Daphnia.pulex.NorthAmerica.CAN.885	-106.347	56.1304	Daphnia pulex	NorthAmerica	SRR7592460	PRJNA482684	SAMN09711181	https://www.ncbi.nlm.nih.gov/bioproject/PRJNA482684	Maruki, 2018
LPB-00035	Daphnia.pulex.NorthAmerica.CAN.886	-106.347	56.1304	Daphnia pulex	NorthAmerica	SRR7592461	PRJNA482684	SAMN09711181	https://www.ncbi.nlm.nih.gov/bioproject/PRJNA482684	Maruki, 2018
LPB-00037	Daphnia.pulex.NorthAmerica.CAN.887	-106.347	56.1304	Daphnia pulex	NorthAmerica	SRR7592462	PRJNA482684	SAMN09711181	https://www.ncbi.nlm.nih.gov/bioproject/PRJNA482684	Maruki, 2018
LPB-00030	Daphnia.pulex.NorthAmerica.CAN.888	-106.347	56.1304	Daphnia pulex	NorthAmerica	SRR7592463	PRJNA482684	SAMN09711181	https://www.ncbi.nlm.nih.gov/bioproject/PRJNA482684	Maruki, 2018
LPB-00032	Daphnia.pulex.NorthAmerica.CAN.890	-106.347	56.1304	Daphnia pulex	NorthAmerica	SRR7592465	PRJNA482684	SAMN09711181	https://www.ncbi.nlm.nih.gov/bioproject/PRJNA482684	Maruki, 2018
LPB-00033	Daphnia.pulex.NorthAmerica.CAN.891	-106.347	56.1304	Daphnia pulex	NorthAmerica	SRR7592466	PRJNA482684	SAMN09711181	https://www.ncbi.nlm.nih.gov/bioproject/PRJNA482684	Maruki, 2018
LPB-00026	Daphnia.pulex.NorthAmerica.CAN.892	-106.347	56.1304	Daphnia pulex	NorthAmerica	SRR7592467	PRJNA482684	SAMN09711181	https://www.ncbi.nlm.nih.gov/bioproject/PRJNA482684	Maruki, 2018
LPB-00027	Daphnia.pulex.NorthAmerica.CAN.893	-106.347	56.1304	Daphnia pulex	NorthAmerica	SRR7592468	PRJNA482684	SAMN09711181	https://www.ncbi.nlm.nih.gov/bioproject/PRJNA482684	Maruki, 2018
LPB-00028	Daphnia.pulex.NorthAmerica.CAN.894	-106.347	56.1304	Daphnia pulex	NorthAmerica	SRR7592469	PRJNA482684	SAMN09711181	https://www.ncbi.nlm.nih.gov/bioproject/PRJNA482684	Maruki, 2018
LPB-00029	Daphnia.pulex.NorthAmerica.CAN.895	-106.347	56.1304	Daphnia pulex	NorthAmerica	SRR7592470	PRJNA482684	SAMN09711181	https://www.ncbi.nlm.nih.gov/bioproject/PRJNA482684	Maruki, 2018
LPB-00121	Daphnia.pulex.NorthAmerica.CAN.896	-106.347	56.1304	Daphnia pulex	NorthAmerica	SRR7592471	PRJNA482684	SAMN09711181	https://www.ncbi.nlm.nih.gov/bioproject/PRJNA482684	Maruki, 2018
LPB-00120	Daphnia.pulex.NorthAmerica.CAN.897	-106.347	56.1304	Daphnia pulex	NorthAmerica	SRR7592472	PRJNA482684	SAMN09711181	https://www.ncbi.nlm.nih.gov/bioproject/PRJNA482684	Maruki, 2018
LPB-00123	Daphnia.pulex.NorthAmerica.CAN.898	-106.347	56.1304	Daphnia pulex	NorthAmerica	SRR7592473	PRJNA482684	SAMN09711181	https://www.ncbi.nlm.nih.gov/bioproject/PRJNA482684	Maruki, 2018
LPB-00122	Daphnia.pulex.NorthAmerica.CAN.899	-106.347	56.1304	Daphnia pulex	NorthAmerica	SRR7592474	PRJNA482684	SAMN09711181	https://www.ncbi.nlm.nih.gov/bioproject/PRJNA482684	Maruki, 2018
LPB-00125	Daphnia.pulex.NorthAmerica.CAN.900	-106.347	56.1304	Daphnia pulex	NorthAmerica	SRR7592475	PRJNA482684	SAMN09711181	https://www.ncbi.nlm.nih.gov/bioproject/PRJNA482684	Maruki, 2018
LPB-00124	Daphnia.pulex.NorthAmerica.CAN.901	-106.347	56.1304	Daphnia pulex	NorthAmerica	SRR7592476	PRJNA482684	SAMN09711181	https://www.ncbi.nlm.nih.gov/bioproject/PRJNA482684	Maruki, 2018
LPB-00025	Daphnia.pulex.NorthAmerica.CAN.902	-106.347	56.1304	Daphnia pulex	NorthAmerica	SRR7592477	PRJNA482684	SAMN09711181	https://www.ncbi.nlm.nih.gov/bioproject/PRJNA482684	Maruki, 2018
LPB-00024	Daphnia.pulex.NorthAmerica.CAN.903	-106.347	56.1304	Daphnia pulex	NorthAmerica	SRR7592478	PRJNA482684	SAMN09711181	https://www.ncbi.nlm.nih.gov/bioproject/PRJNA482684	Maruki, 2018
LPB-00016	Daphnia.pulex.NorthAmerica.CAN.907	-106.347	56.1304	Daphnia pulex	NorthAmerica	SRR7592482	PRJNA482684	SAMN09711181	https://www.ncbi.nlm.nih.gov/bioproject/PRJNA482684	Maruki, 2018
LPB-00020	Daphnia.pulex.NorthAmerica.CAN.908	-106.347	56.1304	Daphnia pulex	NorthAmerica	SRR7592483	PRJNA482684	SAMN09711181	https://www.ncbi.nlm.nih.gov/bioproject/PRJNA482684	Maruki, 2018
LPB-00018	Daphnia.pulex.NorthAmerica.CAN.909	-106.347	56.1304	Daphnia pulex	NorthAmerica	SRR7592484	PRJNA482684	SAMN09711181	https://www.ncbi.nlm.nih.gov/bioproject/PRJNA482684	Maruki, 2018
LPB-00023	Daphnia.pulex.NorthAmerica.CAN.910	-106.347	56.1304	Daphnia pulex	NorthAmerica	SRR7592485	PRJNA482684	SAMN09711181	https://www.ncbi.nlm.nih.gov/bioproject/PRJNA482684	Maruki, 2018
LPB-00021	Daphnia.pulex.NorthAmerica.CAN.911	-106.347	56.1304	Daphnia pulex	NorthAmerica	SRR7592486	PRJNA482684	SAMN09711181	https://www.ncbi.nlm.nih.gov/bioproject/PRJNA482684	Maruki, 2018
CHQ-00105	Daphnia.pulex.NorthAmerica.USA.1000	-95.7129	37.0902	Daphnia pulex	NorthAmerica	SRR7592704	PRJNA482684	SAMN09711178	https://www.ncbi.nlm.nih.gov/bioproject/PRJNA482684	Maruki, 2018
CHQ-00111	Daphnia.pulex.NorthAmerica.USA.1001	-95.7129	37.0902	Daphnia pulex	NorthAmerica	SRR7592705	PRJNA482684	SAMN09711178	https://www.ncbi.nlm.nih.gov/bioproject/PRJNA482684	Maruki, 2018
CHQ-00109	Daphnia.pulex.NorthAmerica.USA.1002	-95.7129	37.0902	Daphnia pulex	NorthAmerica	SRR7592706	PRJNA482684	SAMN09711178	https://www.ncbi.nlm.nih.gov/bioproject/PRJNA482684	Maruki, 2018
CHQ-00116	Daphnia.pulex.NorthAmerica.USA.1003	-95.7129	37.0902	Daphnia pulex	NorthAmerica	SRR7592707	PRJNA482684	SAMN09711178	https://www.ncbi.nlm.nih.gov/bioproject/PRJNA482684	Maruki, 2018
CHQ-00115	Daphnia.pulex.NorthAmerica.USA.1004	-95.7129	37.0902	Daphnia pulex	NorthAmerica	SRR7592708	PRJNA482684	SAMN09711178	https://www.ncbi.nlm.nih.gov/bioproject/PRJNA482684	Maruki, 2018
CHQ-00119	Daphnia.pulex.NorthAmerica.USA.1005	-95.7129	37.0902	Daphnia pulex	NorthAmerica	SRR7592709	PRJNA482684	SAMN09711178	https://www.ncbi.nlm.nih.gov/bioproject/PRJNA482684	Maruki, 2018
CHQ-00118	Daphnia.pulex.NorthAmerica.USA.1006	-95.7129	37.0902	Daphnia pulex	NorthAmerica	SRR7592710	PRJNA482684	SAMN09711178	https://www.ncbi.nlm.nih.gov/bioproject/PRJNA482684	Maruki, 2018
NFL-00053	Daphnia.pulex.NorthAmerica.USA.1007	-95.7129	37.0902	Daphnia pulex	NorthAmerica	SRR7592730	PRJNA482684	SAMN09711182	https://www.ncbi.nlm.nih.gov/bioproject/PRJNA482684	Maruki, 2018
NFL-00054	Daphnia.pulex.NorthAmerica.USA.1008	-95.7129	37.0902	Daphnia pulex	NorthAmerica	SRR7592731	PRJNA482684	SAMN09711182	https://www.ncbi.nlm.nih.gov/bioproject/PRJNA482684	Maruki, 2018
NFL-00055	Daphnia.pulex.NorthAmerica.USA.1009	-95.7129	37.0902	Daphnia pulex	NorthAmerica	SRR7592732	PRJNA482684	SAMN09711182	https://www.ncbi.nlm.nih.gov/bioproject/PRJNA482684	Maruki, 2018
NFL-00056	Daphnia.pulex.NorthAmerica.USA.1010	-95.7129	37.0902	Daphnia pulex	NorthAmerica	SRR7592733	PRJNA482684	SAMN09711182	https://www.ncbi.nlm.nih.gov/bioproject/PRJNA482684	Maruki, 2018
NFL-00048	Daphnia.pulex.NorthAmerica.USA.1011	-95.7129	37.0902	Daphnia pulex	NorthAmerica	SRR7592734	PRJNA482684	SAMN09711182	https://www.ncbi.nlm.nih.gov/bioproject/PRJNA482684	Maruki, 2018
NFL-00049	Daphnia.pulex.NorthAmerica.USA.1012	-95.7129	37.0902	Daphnia pulex	NorthAmerica	SRR7592735	PRJNA482684	SAMN09711182	https://www.ncbi.nlm.nih.gov/bioproject/PRJNA482684	Maruki, 2018
NFL-00050	Daphnia.pulex.NorthAmerica.USA.1013	-95.7129	37.0902	Daphnia pulex	NorthAmerica	SRR7592736	PRJNA482684	SAMN09711182	https://www.ncbi.nlm.nih.gov/bioproject/PRJNA482684	Maruki, 2018
NFL-00052	Daphnia.pulex.NorthAmerica.USA.1014	-95.7129	37.0902	Daphnia pulex	NorthAmerica	SRR7592737	PRJNA482684	SAMN09711182	https://www.ncbi.nlm.nih.gov/bioproject/PRJNA482684	Maruki, 2018
NFL-00057	Daphnia.pulex.NorthAmerica.USA.1015	-95.7129	37.0902	Daphnia pulex	NorthAmerica	SRR7592738	PRJNA482684	SAMN09711182	https://www.ncbi.nlm.nih.gov/bioproject/PRJNA482684	Maruki, 2018
NFL-00059	Daphnia.pulex.NorthAmerica.USA.1016	-95.7129	37.0902	Daphnia pulex	NorthAmerica	SRR7592739	PRJNA482684	SAMN09711182	https://www.ncbi.nlm.nih.gov/bioproject/PRJNA482684	Maruki, 2018
NFL-00088	Daphnia.pulex.NorthAmerica.USA.1017	-95.7129	37.0902	Daphnia pulex	NorthAmerica	SRR7592740	PRJNA482684	SAMN09711182	https://www.ncbi.nlm.nih.gov/bioproject/PRJNA482684	Maruki, 2018
NFL-00091	Daphnia.pulex.NorthAmerica.USA.1019	-95.7129	37.0902	Daphnia pulex	NorthAmerica	SRR7592742	PRJNA482684	SAMN09711182	https://www.ncbi.nlm.nih.gov/bioproject/PRJNA482684	Maruki, 2018
NFL-00090	Daphnia.pulex.NorthAmerica.USA.1020	-95.7129	37.0902	Daphnia pulex	NorthAmerica	SRR7592743	PRJNA482684	SAMN09711182	https://www.ncbi.nlm.nih.gov/bioproject/PRJNA482684	Maruki, 2018
NFL-00093	Daphnia.pulex.NorthAmerica.USA.1021	-95.7129	37.0902	Daphnia pulex	NorthAmerica	SRR7592744	PRJNA482684	SAMN09711182	https://www.ncbi.nlm.nih.gov/bioproject/PRJNA482684	Maruki, 2018
NFL-00092	Daphnia.pulex.NorthAmerica.USA.1022	-95.7129	37.0902	Daphnia pulex	NorthAmerica	SRR7592745	PRJNA482684	SAMN09711182	https://www.ncbi.nlm.nih.gov/bioproject/PRJNA482684	Maruki, 2018
NFL-00095	Daphnia.pulex.NorthAmerica.USA.1023	-95.7129	37.0902	Daphnia pulex	NorthAmerica	SRR7592746	PRJNA482684	SAMN09711182	https://www.ncbi.nlm.nih.gov/bioproject/PRJNA482684	Maruki, 2018
NFL-00094	Daphnia.pulex.NorthAmerica.USA.1024	-95.7129	37.0902	Daphnia pulex	NorthAmerica	SRR7592747	PRJNA482684	SAMN09711182	https://www.ncbi.nlm.nih.gov/bioproject/PRJNA482684	Maruki, 2018
NFL-00097	Daphnia.pulex.NorthAmerica.USA.1025	-95.7129	37.0902	Daphnia pulex	NorthAmerica	SRR7592748	PRJNA482684	SAMN09711182	https://www.ncbi.nlm.nih.gov/bioproject/PRJNA482684	Maruki, 2018
NFL-00096	Daphnia.pulex.NorthAmerica.USA.1026	-95.7129	37.0902	Daphnia pulex	NorthAmerica	SRR7592749	PRJNA482684	SAMN09711182	https://www.ncbi.nlm.nih.gov/bioproject/PRJNA482684	Maruki, 2018
NFL-00117	Daphnia.pulex.NorthAmerica.USA.1027	-95.7129	37.0902	Daphnia pulex	NorthAmerica	SRR7592750	PRJNA482684	SAMN09711182	https://www.ncbi.nlm.nih.gov/bioproject/PRJNA482684	Maruki, 2018
NFL-00116	Daphnia.pulex.NorthAmerica.USA.1028	-95.7129	37.0902	Daphnia pulex	NorthAmerica	SRR7592751	PRJNA482684	SAMN09711182	https://www.ncbi.nlm.nih.gov/bioproject/PRJNA482684	Maruki, 2018
NFL-00113	Daphnia.pulex.NorthAmerica.USA.1029	-95.7129	37.0902	Daphnia pulex	NorthAmerica	SRR7592752	PRJNA482684	SAMN09711182	https://www.ncbi.nlm.nih.gov/bioproject/PRJNA482684	Maruki, 2018
NFL-00112	Daphnia.pulex.NorthAmerica.USA.1030	-95.7129	37.0902	Daphnia pulex	NorthAmerica	SRR7592753	PRJNA482684	SAMN09711182	https://www.ncbi.nlm.nih.gov/bioproject/PRJNA482684	Maruki, 2018
NFL-00111	Daphnia.pulex.NorthAmerica.USA.1031	-95.7129	37.0902	Daphnia pulex	NorthAmerica	SRR7592754	PRJNA482684	SAMN09711182	https://www.ncbi.nlm.nih.gov/bioproject/PRJNA482684	Maruki, 2018
NFL-00078	Daphnia.pulex.NorthAmerica.USA.1033	-95.7129	37.0902	Daphnia pulex	NorthAmerica	SRR7592757	PRJNA482684	SAMN09711182	https://www.ncbi.nlm.nih.gov/bioproject/PRJNA482684	Maruki, 2018
NFL-00076	Daphnia.pulex.NorthAmerica.USA.1035	-95.7129	37.0902	Daphnia pulex	NorthAmerica	SRR7592759	PRJNA482684	SAMN09711182	https://www.ncbi.nlm.nih.gov/bioproject/PRJNA482684	Maruki, 2018
NFL-00081	Daphnia.pulex.NorthAmerica.USA.1036	-95.7129	37.0902	Daphnia pulex	NorthAmerica	SRR7592760	PRJNA482684	SAMN09711182	https://www.ncbi.nlm.nih.gov/bioproject/PRJNA482684	Maruki, 2018
NFL-00082	Daphnia.pulex.NorthAmerica.USA.1037	-95.7129	37.0902	Daphnia pulex	NorthAmerica	SRR7592761	PRJNA482684	SAMN09711182	https://www.ncbi.nlm.nih.gov/bioproject/PRJNA482684	Maruki, 2018
NFL-00079	Daphnia.pulex.NorthAmerica.USA.1038	-95.7129	37.0902	Daphnia pulex	NorthAmerica	SRR7592762	PRJNA482684	SAMN09711182	https://www.ncbi.nlm.nih.gov/bioproject/PRJNA482684	Maruki, 2018
NFL-00080	Daphnia.pulex.NorthAmerica.USA.1039	-95.7129	37.0902	Daphnia pulex	NorthAmerica	SRR7592763	PRJNA482684	SAMN09711182	https://www.ncbi.nlm.nih.gov/bioproject/PRJNA482684	Maruki, 2018
NFL-00084	Daphnia.pulex.NorthAmerica.USA.1040	-95.7129	37.0902	Daphnia pulex	NorthAmerica	SRR7592764	PRJNA482684	SAMN09711182	https://www.ncbi.nlm.nih.gov/bioproject/PRJNA482684	Maruki, 2018
NFL-00085	Daphnia.pulex.NorthAmerica.USA.1041	-95.7129	37.0902	Daphnia pulex	NorthAmerica	SRR7592765	PRJNA482684	SAMN09711182	https://www.ncbi.nlm.nih.gov/bioproject/PRJNA482684	Maruki, 2018
NFL-00108	Daphnia.pulex.NorthAmerica.USA.1042	-95.7129	37.0902	Daphnia pulex	NorthAmerica	SRR7592766	PRJNA482684	SAMN09711182	https://www.ncbi.nlm.nih.gov/bioproject/PRJNA482684	Maruki, 2018
NFL-00109	Daphnia.pulex.NorthAmerica.USA.1043	-95.7129	37.0902	Daphnia pulex	NorthAmerica	SRR7592767	PRJNA482684	SAMN09711182	https://www.ncbi.nlm.nih.gov/bioproject/PRJNA482684	Maruki, 2018
NFL-00098	Daphnia.pulex.NorthAmerica.USA.1044	-95.7129	37.0902	Daphnia pulex	NorthAmerica	SRR7592768	PRJNA482684	SAMN09711182	https://www.ncbi.nlm.nih.gov/bioproject/PRJNA482684	Maruki, 2018
NFL-00099	Daphnia.pulex.NorthAmerica.USA.1045	-95.7129	37.0902	Daphnia pulex	NorthAmerica	SRR7592769	PRJNA482684	SAMN09711182	https://www.ncbi.nlm.nih.gov/bioproject/PRJNA482684	Maruki, 2018
NFL-00100	Daphnia.pulex.NorthAmerica.USA.1046	-95.7129	37.0902	Daphnia pulex	NorthAmerica	SRR7592770	PRJNA482684	SAMN09711182	https://www.ncbi.nlm.nih.gov/bioproject/PRJNA482684	Maruki, 2018
NFL-00103	Daphnia.pulex.NorthAmerica.USA.1047	-95.7129	37.0902	Daphnia pulex	NorthAmerica	SRR7592771	PRJNA482684	SAMN09711182	https://www.ncbi.nlm.nih.gov/bioproject/PRJNA482684	Maruki, 2018
NFL-00104	Daphnia.pulex.NorthAmerica.USA.1048	-95.7129	37.0902	Daphnia pulex	NorthAmerica	SRR7592772	PRJNA482684	SAMN09711182	https://www.ncbi.nlm.nih.gov/bioproject/PRJNA482684	Maruki, 2018
NFL-00106	Daphnia.pulex.NorthAmerica.USA.1050	-95.7129	37.0902	Daphnia pulex	NorthAmerica	SRR7592774	PRJNA482684	SAMN09711182	https://www.ncbi.nlm.nih.gov/bioproject/PRJNA482684	Maruki, 2018
NFL-00107	Daphnia.pulex.NorthAmerica.USA.1051	-95.7129	37.0902	Daphnia pulex	NorthAmerica	SRR7592775	PRJNA482684	SAMN09711182	https://www.ncbi.nlm.nih.gov/bioproject/PRJNA482684	Maruki, 2018
NFL-00006	Daphnia.pulex.NorthAmerica.USA.1052	-95.7129	37.0902	Daphnia pulex	NorthAmerica	SRR7592776	PRJNA482684	SAMN09711182	https://www.ncbi.nlm.nih.gov/bioproject/PRJNA482684	Maruki, 2018
NFL-00005	Daphnia.pulex.NorthAmerica.USA.1053	-95.7129	37.0902	Daphnia pulex	NorthAmerica	SRR7592777	PRJNA482684	SAMN09711182	https://www.ncbi.nlm.nih.gov/bioproject/PRJNA482684	Maruki, 2018
NFL-00008	Daphnia.pulex.NorthAmerica.USA.1054	-95.7129	37.0902	Daphnia pulex	NorthAmerica	SRR7592778	PRJNA482684	SAMN09711182	https://www.ncbi.nlm.nih.gov/bioproject/PRJNA482684	Maruki, 2018
NFL-00007	Daphnia.pulex.NorthAmerica.USA.1055	-95.7129	37.0902	Daphnia pulex	NorthAmerica	SRR7592779	PRJNA482684	SAMN09711182	https://www.ncbi.nlm.nih.gov/bioproject/PRJNA482684	Maruki, 2018
NFL-00001	Daphnia.pulex.NorthAmerica.USA.1056	-95.7129	37.0902	Daphnia pulex	NorthAmerica	SRR7592781	PRJNA482684	SAMN09711182	https://www.ncbi.nlm.nih.gov/bioproject/PRJNA482684	Maruki, 2018
NFL-00004	Daphnia.pulex.NorthAmerica.USA.1057	-95.7129	37.0902	Daphnia pulex	NorthAmerica	SRR7592782	PRJNA482684	SAMN09711182	https://www.ncbi.nlm.nih.gov/bioproject/PRJNA482684	Maruki, 2018
NFL-00010	Daphnia.pulex.NorthAmerica.USA.1058	-95.7129	37.0902	Daphnia pulex	NorthAmerica	SRR7592784	PRJNA482684	SAMN09711182	https://www.ncbi.nlm.nih.gov/bioproject/PRJNA482684	Maruki, 2018
NFL-00009	Daphnia.pulex.NorthAmerica.USA.1059	-95.7129	37.0902	Daphnia pulex	NorthAmerica	SRR7592785	PRJNA482684	SAMN09711182	https://www.ncbi.nlm.nih.gov/bioproject/PRJNA482684	Maruki, 2018
NFL-00019	Daphnia.pulex.NorthAmerica.USA.1060	-95.7129	37.0902	Daphnia pulex	NorthAmerica	SRR7592786	PRJNA482684	SAMN09711182	https://www.ncbi.nlm.nih.gov/bioproject/PRJNA482684	Maruki, 2018
NFL-00018	Daphnia.pulex.NorthAmerica.USA.1061	-95.7129	37.0902	Daphnia pulex	NorthAmerica	SRR7592787	PRJNA482684	SAMN09711182	https://www.ncbi.nlm.nih.gov/bioproject/PRJNA482684	Maruki, 2018
NFL-00017	Daphnia.pulex.NorthAmerica.USA.1062	-95.7129	37.0902	Daphnia pulex	NorthAmerica	SRR7592788	PRJNA482684	SAMN09711182	https://www.ncbi.nlm.nih.gov/bioproject/PRJNA482684	Maruki, 2018
NFL-00015	Daphnia.pulex.NorthAmerica.USA.1063	-95.7129	37.0902	Daphnia pulex	NorthAmerica	SRR7592789	PRJNA482684	SAMN09711182	https://www.ncbi.nlm.nih.gov/bioproject/PRJNA482684	Maruki, 2018
NFL-00014	Daphnia.pulex.NorthAmerica.USA.1064	-95.7129	37.0902	Daphnia pulex	NorthAmerica	SRR7592790	PRJNA482684	SAMN09711182	https://www.ncbi.nlm.nih.gov/bioproject/PRJNA482684	Maruki, 2018
NFL-00013	Daphnia.pulex.NorthAmerica.USA.1065	-95.7129	37.0902	Daphnia pulex	NorthAmerica	SRR7592791	PRJNA482684	SAMN09711182	https://www.ncbi.nlm.nih.gov/bioproject/PRJNA482684	Maruki, 2018
NFL-00012	Daphnia.pulex.NorthAmerica.USA.1066	-95.7129	37.0902	Daphnia pulex	NorthAmerica	SRR7592792	PRJNA482684	SAMN09711182	https://www.ncbi.nlm.nih.gov/bioproject/PRJNA482684	Maruki, 2018
NFL-00011	Daphnia.pulex.NorthAmerica.USA.1067	-95.7129	37.0902	Daphnia pulex	NorthAmerica	SRR7592793	PRJNA482684	SAMN09711182	https://www.ncbi.nlm.nih.gov/bioproject/PRJNA482684	Maruki, 2018
NFL-00022	Daphnia.pulex.NorthAmerica.USA.1068	-95.7129	37.0902	Daphnia pulex	NorthAmerica	SRR7592794	PRJNA482684	SAMN09711182	https://www.ncbi.nlm.nih.gov/bioproject/PRJNA482684	Maruki, 2018
NFL-00020	Daphnia.pulex.NorthAmerica.USA.1069	-95.7129	37.0902	Daphnia pulex	NorthAmerica	SRR7592795	PRJNA482684	SAMN09711182	https://www.ncbi.nlm.nih.gov/bioproject/PRJNA482684	Maruki, 2018
NFL-00046	Daphnia.pulex.NorthAmerica.USA.1070	-95.7129	37.0902	Daphnia pulex	NorthAmerica	SRR7592796	PRJNA482684	SAMN09711182	https://www.ncbi.nlm.nih.gov/bioproject/PRJNA482684	Maruki, 2018
NFL-00045	Daphnia.pulex.NorthAmerica.USA.1071	-95.7129	37.0902	Daphnia pulex	NorthAmerica	SRR7592797	PRJNA482684	SAMN09711182	https://www.ncbi.nlm.nih.gov/bioproject/PRJNA482684	Maruki, 2018
NFL-00041	Daphnia.pulex.NorthAmerica.USA.1072	-95.7129	37.0902	Daphnia pulex	NorthAmerica	SRR7592798	PRJNA482684	SAMN09711182	https://www.ncbi.nlm.nih.gov/bioproject/PRJNA482684	Maruki, 2018
NFL-00040	Daphnia.pulex.NorthAmerica.USA.1073	-95.7129	37.0902	Daphnia pulex	NorthAmerica	SRR7592799	PRJNA482684	SAMN09711182	https://www.ncbi.nlm.nih.gov/bioproject/PRJNA482684	Maruki, 2018
NFL-00043	Daphnia.pulex.NorthAmerica.USA.1074	-95.7129	37.0902	Daphnia pulex	NorthAmerica	SRR7592800	PRJNA482684	SAMN09711182	https://www.ncbi.nlm.nih.gov/bioproject/PRJNA482684	Maruki, 2018
NFL-00037	Daphnia.pulex.NorthAmerica.USA.1076	-95.7129	37.0902	Daphnia pulex	NorthAmerica	SRR7592802	PRJNA482684	SAMN09711182	https://www.ncbi.nlm.nih.gov/bioproject/PRJNA482684	Maruki, 2018
NFL-00036	Daphnia.pulex.NorthAmerica.USA.1077	-95.7129	37.0902	Daphnia pulex	NorthAmerica	SRR7592803	PRJNA482684	SAMN09711182	https://www.ncbi.nlm.nih.gov/bioproject/PRJNA482684	Maruki, 2018
NFL-00039	Daphnia.pulex.NorthAmerica.USA.1078	-95.7129	37.0902	Daphnia pulex	NorthAmerica	SRR7592804	PRJNA482684	SAMN09711182	https://www.ncbi.nlm.nih.gov/bioproject/PRJNA482684	Maruki, 2018
NFL-00038	Daphnia.pulex.NorthAmerica.USA.1079	-95.7129	37.0902	Daphnia pulex	NorthAmerica	SRR7592805	PRJNA482684	SAMN09711182	https://www.ncbi.nlm.nih.gov/bioproject/PRJNA482684	Maruki, 2018
NFL-00032	Daphnia.pulex.NorthAmerica.USA.1080	-95.7129	37.0902	Daphnia pulex	NorthAmerica	SRR7592806	PRJNA482684	SAMN09711182	https://www.ncbi.nlm.nih.gov/bioproject/PRJNA482684	Maruki, 2018
NFL-00035	Daphnia.pulex.NorthAmerica.USA.1081	-95.7129	37.0902	Daphnia pulex	NorthAmerica	SRR7592807	PRJNA482684	SAMN09711182	https://www.ncbi.nlm.nih.gov/bioproject/PRJNA482684	Maruki, 2018
NFL-00030	Daphnia.pulex.NorthAmerica.USA.1082	-95.7129	37.0902	Daphnia pulex	NorthAmerica	SRR7592808	PRJNA482684	SAMN09711182	https://www.ncbi.nlm.nih.gov/bioproject/PRJNA482684	Maruki, 2018
NFL-00031	Daphnia.pulex.NorthAmerica.USA.1083	-95.7129	37.0902	Daphnia pulex	NorthAmerica	SRR7592809	PRJNA482684	SAMN09711182	https://www.ncbi.nlm.nih.gov/bioproject/PRJNA482684	Maruki, 2018
NFL-00028	Daphnia.pulex.NorthAmerica.USA.1084	-95.7129	37.0902	Daphnia pulex	NorthAmerica	SRR7592810	PRJNA482684	SAMN09711182	https://www.ncbi.nlm.nih.gov/bioproject/PRJNA482684	Maruki, 2018
NFL-00029	Daphnia.pulex.NorthAmerica.USA.1085	-95.7129	37.0902	Daphnia pulex	NorthAmerica	SRR7592811	PRJNA482684	SAMN09711182	https://www.ncbi.nlm.nih.gov/bioproject/PRJNA482684	Maruki, 2018
NFL-00026	Daphnia.pulex.NorthAmerica.USA.1086	-95.7129	37.0902	Daphnia pulex	NorthAmerica	SRR7592812	PRJNA482684	SAMN09711182	https://www.ncbi.nlm.nih.gov/bioproject/PRJNA482684	Maruki, 2018
NFL-00027	Daphnia.pulex.NorthAmerica.USA.1087	-95.7129	37.0902	Daphnia pulex	NorthAmerica	SRR7592813	PRJNA482684	SAMN09711182	https://www.ncbi.nlm.nih.gov/bioproject/PRJNA482684	Maruki, 2018
NFL-00024	Daphnia.pulex.NorthAmerica.USA.1088	-95.7129	37.0902	Daphnia pulex	NorthAmerica	SRR7592814	PRJNA482684	SAMN09711182	https://www.ncbi.nlm.nih.gov/bioproject/PRJNA482684	Maruki, 2018
NFL-00025	Daphnia.pulex.NorthAmerica.USA.1089	-95.7129	37.0902	Daphnia pulex	NorthAmerica	SRR7592815	PRJNA482684	SAMN09711182	https://www.ncbi.nlm.nih.gov/bioproject/PRJNA482684	Maruki, 2018
NFL-00072	Daphnia.pulex.NorthAmerica.USA.1090	-95.7129	37.0902	Daphnia pulex	NorthAmerica	SRR7592816	PRJNA482684	SAMN09711182	https://www.ncbi.nlm.nih.gov/bioproject/PRJNA482684	Maruki, 2018
NFL-00066	Daphnia.pulex.NorthAmerica.USA.1092	-95.7129	37.0902	Daphnia pulex	NorthAmerica	SRR7592818	PRJNA482684	SAMN09711182	https://www.ncbi.nlm.nih.gov/bioproject/PRJNA482684	Maruki, 2018
NFL-00069	Daphnia.pulex.NorthAmerica.USA.1093	-95.7129	37.0902	Daphnia pulex	NorthAmerica	SRR7592823	PRJNA482684	SAMN09711182	https://www.ncbi.nlm.nih.gov/bioproject/PRJNA482684	Maruki, 2018
NFL-00061	Daphnia.pulex.NorthAmerica.USA.1094	-95.7129	37.0902	Daphnia pulex	NorthAmerica	SRR7592820	PRJNA482684	SAMN09711182	https://www.ncbi.nlm.nih.gov/bioproject/PRJNA482684	Maruki, 2018
NFL-00070	Daphnia.pulex.NorthAmerica.USA.1095	-95.7129	37.0902	Daphnia pulex	NorthAmerica	SRR7592822	PRJNA482684	SAMN09711182	https://www.ncbi.nlm.nih.gov/bioproject/PRJNA482684	Maruki, 2018
NFL-00068	Daphnia.pulex.NorthAmerica.USA.1097	-95.7129	37.0902	Daphnia pulex	NorthAmerica	SRR7592824	PRJNA482684	SAMN09711182	https://www.ncbi.nlm.nih.gov/bioproject/PRJNA482684	Maruki, 2018
NFL-00067	Daphnia.pulex.NorthAmerica.USA.1098	-95.7129	37.0902	Daphnia pulex	NorthAmerica	SRR7592825	PRJNA482684	SAMN09711182	https://www.ncbi.nlm.nih.gov/bioproject/PRJNA482684	Maruki, 2018
TEX-00076	Daphnia.pulex.NorthAmerica.USA.1099	-95.7129	37.0902	Daphnia pulex	NorthAmerica	SRR7593838	PRJNA482684	SAMN09711185	https://www.ncbi.nlm.nih.gov/bioproject/PRJNA482684	Maruki, 2018
TEX-00077	Daphnia.pulex.NorthAmerica.USA.1100	-95.7129	37.0902	Daphnia pulex	NorthAmerica	SRR7593839	PRJNA482684	SAMN09711185	https://www.ncbi.nlm.nih.gov/bioproject/PRJNA482684	Maruki, 2018
TEX-00063	Daphnia.pulex.NorthAmerica.USA.1101	-95.7129	37.0902	Daphnia pulex	NorthAmerica	SRR7593840	PRJNA482684	SAMN09711185	https://www.ncbi.nlm.nih.gov/bioproject/PRJNA482684	Maruki, 2018
TEX-00065	Daphnia.pulex.NorthAmerica.USA.1102	-95.7129	37.0902	Daphnia pulex	NorthAmerica	SRR7593841	PRJNA482684	SAMN09711185	https://www.ncbi.nlm.nih.gov/bioproject/PRJNA482684	Maruki, 2018
TEX-00068	Daphnia.pulex.NorthAmerica.USA.1104	-95.7129	37.0902	Daphnia pulex	NorthAmerica	SRR7593843	PRJNA482684	SAMN09711185	https://www.ncbi.nlm.nih.gov/bioproject/PRJNA482684	Maruki, 2018
TEX-00070	Daphnia.pulex.NorthAmerica.USA.1105	-95.7129	37.0902	Daphnia pulex	NorthAmerica	SRR7593844	PRJNA482684	SAMN09711185	https://www.ncbi.nlm.nih.gov/bioproject/PRJNA482684	Maruki, 2018
TEX-00072	Daphnia.pulex.NorthAmerica.USA.1107	-95.7129	37.0902	Daphnia pulex	NorthAmerica	SRR7593846	PRJNA482684	SAMN09711185	https://www.ncbi.nlm.nih.gov/bioproject/PRJNA482684	Maruki, 2018
TEX-00074	Daphnia.pulex.NorthAmerica.USA.1108	-95.7129	37.0902	Daphnia pulex	NorthAmerica	SRR7593847	PRJNA482684	SAMN09711185	https://www.ncbi.nlm.nih.gov/bioproject/PRJNA482684	Maruki, 2018
TEX-00083	Daphnia.pulex.NorthAmerica.USA.1110	-95.7129	37.0902	Daphnia pulex	NorthAmerica	SRR7593849	PRJNA482684	SAMN09711185	https://www.ncbi.nlm.nih.gov/bioproject/PRJNA482684	Maruki, 2018
TEX-00086	Daphnia.pulex.NorthAmerica.USA.1111	-95.7129	37.0902	Daphnia pulex	NorthAmerica	SRR7593850	PRJNA482684	SAMN09711185	https://www.ncbi.nlm.nih.gov/bioproject/PRJNA482684	Maruki, 2018
TEX-00080	Daphnia.pulex.NorthAmerica.USA.1113	-95.7129	37.0902	Daphnia pulex	NorthAmerica	SRR7593852	PRJNA482684	SAMN09711185	https://www.ncbi.nlm.nih.gov/bioproject/PRJNA482684	Maruki, 2018
TEX-00081	Daphnia.pulex.NorthAmerica.USA.1115	-95.7129	37.0902	Daphnia pulex	NorthAmerica	SRR7593855	PRJNA482684	SAMN09711185	https://www.ncbi.nlm.nih.gov/bioproject/PRJNA482684	Maruki, 2018
TEX-00088	Daphnia.pulex.NorthAmerica.USA.1116	-95.7129	37.0902	Daphnia pulex	NorthAmerica	SRR7593856	PRJNA482684	SAMN09711185	https://www.ncbi.nlm.nih.gov/bioproject/PRJNA482684	Maruki, 2018
TEX-00087	Daphnia.pulex.NorthAmerica.USA.1117	-95.7129	37.0902	Daphnia pulex	NorthAmerica	SRR7593857	PRJNA482684	SAMN09711185	https://www.ncbi.nlm.nih.gov/bioproject/PRJNA482684	Maruki, 2018
TEX-00099	Daphnia.pulex.NorthAmerica.USA.1118	-95.7129	37.0902	Daphnia pulex	NorthAmerica	SRR7593858	PRJNA482684	SAMN09711185	https://www.ncbi.nlm.nih.gov/bioproject/PRJNA482684	Maruki, 2018
TEX-00101	Daphnia.pulex.NorthAmerica.USA.1119	-95.7129	37.0902	Daphnia pulex	NorthAmerica	SRR7593859	PRJNA482684	SAMN09711185	https://www.ncbi.nlm.nih.gov/bioproject/PRJNA482684	Maruki, 2018
TEX-00096	Daphnia.pulex.NorthAmerica.USA.1120	-95.7129	37.0902	Daphnia pulex	NorthAmerica	SRR7593860	PRJNA482684	SAMN09711185	https://www.ncbi.nlm.nih.gov/bioproject/PRJNA482684	Maruki, 2018
TEX-00098	Daphnia.pulex.NorthAmerica.USA.1121	-95.7129	37.0902	Daphnia pulex	NorthAmerica	SRR7593861	PRJNA482684	SAMN09711185	https://www.ncbi.nlm.nih.gov/bioproject/PRJNA482684	Maruki, 2018
TEX-00094	Daphnia.pulex.NorthAmerica.USA.1122	-95.7129	37.0902	Daphnia pulex	NorthAmerica	SRR7593862	PRJNA482684	SAMN09711185	https://www.ncbi.nlm.nih.gov/bioproject/PRJNA482684	Maruki, 2018
TEX-00095	Daphnia.pulex.NorthAmerica.USA.1123	-95.7129	37.0902	Daphnia pulex	NorthAmerica	SRR7593863	PRJNA482684	SAMN09711185	https://www.ncbi.nlm.nih.gov/bioproject/PRJNA482684	Maruki, 2018
TEX-00089	Daphnia.pulex.NorthAmerica.USA.1124	-95.7129	37.0902	Daphnia pulex	NorthAmerica	SRR7593864	PRJNA482684	SAMN09711185	https://www.ncbi.nlm.nih.gov/bioproject/PRJNA482684	Maruki, 2018
TEX-00090	Daphnia.pulex.NorthAmerica.USA.1125	-95.7129	37.0902	Daphnia pulex	NorthAmerica	SRR7593865	PRJNA482684	SAMN09711185	https://www.ncbi.nlm.nih.gov/bioproject/PRJNA482684	Maruki, 2018
TEX-00102	Daphnia.pulex.NorthAmerica.USA.1126	-95.7129	37.0902	Daphnia pulex	NorthAmerica	SRR7593866	PRJNA482684	SAMN09711185	https://www.ncbi.nlm.nih.gov/bioproject/PRJNA482684	Maruki, 2018
TEX-00103	Daphnia.pulex.NorthAmerica.USA.1127	-95.7129	37.0902	Daphnia pulex	NorthAmerica	SRR7593867	PRJNA482684	SAMN09711185	https://www.ncbi.nlm.nih.gov/bioproject/PRJNA482684	Maruki, 2018
TEX-00114	Daphnia.pulex.NorthAmerica.USA.1128	-95.7129	37.0902	Daphnia pulex	NorthAmerica	SRR7593874	PRJNA482684	SAMN09711185	https://www.ncbi.nlm.nih.gov/bioproject/PRJNA482684	Maruki, 2018
TEX-00115	Daphnia.pulex.NorthAmerica.USA.1129	-95.7129	37.0902	Daphnia pulex	NorthAmerica	SRR7593869	PRJNA482684	SAMN09711185	https://www.ncbi.nlm.nih.gov/bioproject/PRJNA482684	Maruki, 2018
TEX-00110	Daphnia.pulex.NorthAmerica.USA.1130	-95.7129	37.0902	Daphnia pulex	NorthAmerica	SRR7593870	PRJNA482684	SAMN09711185	https://www.ncbi.nlm.nih.gov/bioproject/PRJNA482684	Maruki, 2018
TEX-00108	Daphnia.pulex.NorthAmerica.USA.1131	-95.7129	37.0902	Daphnia pulex	NorthAmerica	SRR7593871	PRJNA482684	SAMN09711185	https://www.ncbi.nlm.nih.gov/bioproject/PRJNA482684	Maruki, 2018
TEX-00106	Daphnia.pulex.NorthAmerica.USA.1132	-95.7129	37.0902	Daphnia pulex	NorthAmerica	SRR7593872	PRJNA482684	SAMN09711185	https://www.ncbi.nlm.nih.gov/bioproject/PRJNA482684	Maruki, 2018
TEX-00104	Daphnia.pulex.NorthAmerica.USA.1133	-95.7129	37.0902	Daphnia pulex	NorthAmerica	SRR7593873	PRJNA482684	SAMN09711185	https://www.ncbi.nlm.nih.gov/bioproject/PRJNA482684	Maruki, 2018
TEX-00113	Daphnia.pulex.NorthAmerica.USA.1135	-95.7129	37.0902	Daphnia pulex	NorthAmerica	SRR7593875	PRJNA482684	SAMN09711185	https://www.ncbi.nlm.nih.gov/bioproject/PRJNA482684	Maruki, 2018
TEX-00112	Daphnia.pulex.NorthAmerica.USA.1136	-95.7129	37.0902	Daphnia pulex	NorthAmerica	SRR7593876	PRJNA482684	SAMN09711185	https://www.ncbi.nlm.nih.gov/bioproject/PRJNA482684	Maruki, 2018
TEX-00111	Daphnia.pulex.NorthAmerica.USA.1137	-95.7129	37.0902	Daphnia pulex	NorthAmerica	SRR7593877	PRJNA482684	SAMN09711185	https://www.ncbi.nlm.nih.gov/bioproject/PRJNA482684	Maruki, 2018
TEX-00124	Daphnia.pulex.NorthAmerica.USA.1138	-95.7129	37.0902	Daphnia pulex	NorthAmerica	SRR7593878	PRJNA482684	SAMN09711185	https://www.ncbi.nlm.nih.gov/bioproject/PRJNA482684	Maruki, 2018
TEX-00125	Daphnia.pulex.NorthAmerica.USA.1139	-95.7129	37.0902	Daphnia pulex	NorthAmerica	SRR7593879	PRJNA482684	SAMN09711185	https://www.ncbi.nlm.nih.gov/bioproject/PRJNA482684	Maruki, 2018
TEX-00117	Daphnia.pulex.NorthAmerica.USA.1140	-95.7129	37.0902	Daphnia pulex	NorthAmerica	SRR7593880	PRJNA482684	SAMN09711185	https://www.ncbi.nlm.nih.gov/bioproject/PRJNA482684	Maruki, 2018
TEX-00022	Daphnia.pulex.NorthAmerica.USA.1144	-95.7129	37.0902	Daphnia pulex	NorthAmerica	SRR7593884	PRJNA482684	SAMN09711185	https://www.ncbi.nlm.nih.gov/bioproject/PRJNA482684	Maruki, 2018
TEX-00017	Daphnia.pulex.NorthAmerica.USA.1146	-95.7129	37.0902	Daphnia pulex	NorthAmerica	SRR7593886	PRJNA482684	SAMN09711185	https://www.ncbi.nlm.nih.gov/bioproject/PRJNA482684	Maruki, 2018
TEX-00018	Daphnia.pulex.NorthAmerica.USA.1147	-95.7129	37.0902	Daphnia pulex	NorthAmerica	SRR7593887	PRJNA482684	SAMN09711185	https://www.ncbi.nlm.nih.gov/bioproject/PRJNA482684	Maruki, 2018
TEX-00019	Daphnia.pulex.NorthAmerica.USA.1148	-95.7129	37.0902	Daphnia pulex	NorthAmerica	SRR7593888	PRJNA482684	SAMN09711185	https://www.ncbi.nlm.nih.gov/bioproject/PRJNA482684	Maruki, 2018
TEX-00020	Daphnia.pulex.NorthAmerica.USA.1149	-95.7129	37.0902	Daphnia pulex	NorthAmerica	SRR7593889	PRJNA482684	SAMN09711185	https://www.ncbi.nlm.nih.gov/bioproject/PRJNA482684	Maruki, 2018
TEX-00012	Daphnia.pulex.NorthAmerica.USA.1150	-95.7129	37.0902	Daphnia pulex	NorthAmerica	SRR7593890	PRJNA482684	SAMN09711185	https://www.ncbi.nlm.nih.gov/bioproject/PRJNA482684	Maruki, 2018
TEX-00013	Daphnia.pulex.NorthAmerica.USA.1151	-95.7129	37.0902	Daphnia pulex	NorthAmerica	SRR7593891	PRJNA482684	SAMN09711185	https://www.ncbi.nlm.nih.gov/bioproject/PRJNA482684	Maruki, 2018
TEX-00014	Daphnia.pulex.NorthAmerica.USA.1152	-95.7129	37.0902	Daphnia pulex	NorthAmerica	SRR7593892	PRJNA482684	SAMN09711185	https://www.ncbi.nlm.nih.gov/bioproject/PRJNA482684	Maruki, 2018
TEX-00015	Daphnia.pulex.NorthAmerica.USA.1153	-95.7129	37.0902	Daphnia pulex	NorthAmerica	SRR7593893	PRJNA482684	SAMN09711185	https://www.ncbi.nlm.nih.gov/bioproject/PRJNA482684	Maruki, 2018
TEX-00011	Daphnia.pulex.NorthAmerica.USA.1154	-95.7129	37.0902	Daphnia pulex	NorthAmerica	SRR7593895	PRJNA482684	SAMN09711185	https://www.ncbi.nlm.nih.gov/bioproject/PRJNA482684	Maruki, 2018
TEX-00001	Daphnia.pulex.NorthAmerica.USA.1155	-95.7129	37.0902	Daphnia pulex	NorthAmerica	SRR7593896	PRJNA482684	SAMN09711185	https://www.ncbi.nlm.nih.gov/bioproject/PRJNA482684	Maruki, 2018
TEX-00002	Daphnia.pulex.NorthAmerica.USA.1156	-95.7129	37.0902	Daphnia pulex	NorthAmerica	SRR7593897	PRJNA482684	SAMN09711185	https://www.ncbi.nlm.nih.gov/bioproject/PRJNA482684	Maruki, 2018
TEX-00004	Daphnia.pulex.NorthAmerica.USA.1157	-95.7129	37.0902	Daphnia pulex	NorthAmerica	SRR7593898	PRJNA482684	SAMN09711185	https://www.ncbi.nlm.nih.gov/bioproject/PRJNA482684	Maruki, 2018
TEX-00005	Daphnia.pulex.NorthAmerica.USA.1158	-95.7129	37.0902	Daphnia pulex	NorthAmerica	SRR7593899	PRJNA482684	SAMN09711185	https://www.ncbi.nlm.nih.gov/bioproject/PRJNA482684	Maruki, 2018
TEX-00006	Daphnia.pulex.NorthAmerica.USA.1159	-95.7129	37.0902	Daphnia pulex	NorthAmerica	SRR7593900	PRJNA482684	SAMN09711185	https://www.ncbi.nlm.nih.gov/bioproject/PRJNA482684	Maruki, 2018
TEX-00007	Daphnia.pulex.NorthAmerica.USA.1160	-95.7129	37.0902	Daphnia pulex	NorthAmerica	SRR7593901	PRJNA482684	SAMN09711185	https://www.ncbi.nlm.nih.gov/bioproject/PRJNA482684	Maruki, 2018
TEX-00009	Daphnia.pulex.NorthAmerica.USA.1161	-95.7129	37.0902	Daphnia pulex	NorthAmerica	SRR7593903	PRJNA482684	SAMN09711185	https://www.ncbi.nlm.nih.gov/bioproject/PRJNA482684	Maruki, 2018
TEX-00026	Daphnia.pulex.NorthAmerica.USA.1163	-95.7129	37.0902	Daphnia pulex	NorthAmerica	SRR7593906	PRJNA482684	SAMN09711185	https://www.ncbi.nlm.nih.gov/bioproject/PRJNA482684	Maruki, 2018
TEX-00025	Daphnia.pulex.NorthAmerica.USA.1164	-95.7129	37.0902	Daphnia pulex	NorthAmerica	SRR7593907	PRJNA482684	SAMN09711185	https://www.ncbi.nlm.nih.gov/bioproject/PRJNA482684	Maruki, 2018
TEX-00030	Daphnia.pulex.NorthAmerica.USA.1165	-95.7129	37.0902	Daphnia pulex	NorthAmerica	SRR7593908	PRJNA482684	SAMN09711185	https://www.ncbi.nlm.nih.gov/bioproject/PRJNA482684	Maruki, 2018
TEX-00027	Daphnia.pulex.NorthAmerica.USA.1166	-95.7129	37.0902	Daphnia pulex	NorthAmerica	SRR7593909	PRJNA482684	SAMN09711185	https://www.ncbi.nlm.nih.gov/bioproject/PRJNA482684	Maruki, 2018
TEX-00034	Daphnia.pulex.NorthAmerica.USA.1167	-95.7129	37.0902	Daphnia pulex	NorthAmerica	SRR7593910	PRJNA482684	SAMN09711185	https://www.ncbi.nlm.nih.gov/bioproject/PRJNA482684	Maruki, 2018
TEX-00035	Daphnia.pulex.NorthAmerica.USA.1168	-95.7129	37.0902	Daphnia pulex	NorthAmerica	SRR7593913	PRJNA482684	SAMN09711185	https://www.ncbi.nlm.nih.gov/bioproject/PRJNA482684	Maruki, 2018
TEX-00051	Daphnia.pulex.NorthAmerica.USA.1169	-95.7129	37.0902	Daphnia pulex	NorthAmerica	SRR7593915	PRJNA482684	SAMN09711185	https://www.ncbi.nlm.nih.gov/bioproject/PRJNA482684	Maruki, 2018
TEX-00043	Daphnia.pulex.NorthAmerica.USA.1170	-95.7129	37.0902	Daphnia pulex	NorthAmerica	SRR7593916	PRJNA482684	SAMN09711185	https://www.ncbi.nlm.nih.gov/bioproject/PRJNA482684	Maruki, 2018
TEX-00044	Daphnia.pulex.NorthAmerica.USA.1171	-95.7129	37.0902	Daphnia pulex	NorthAmerica	SRR7593917	PRJNA482684	SAMN09711185	https://www.ncbi.nlm.nih.gov/bioproject/PRJNA482684	Maruki, 2018
TEX-00041	Daphnia.pulex.NorthAmerica.USA.1172	-95.7129	37.0902	Daphnia pulex	NorthAmerica	SRR7593918	PRJNA482684	SAMN09711185	https://www.ncbi.nlm.nih.gov/bioproject/PRJNA482684	Maruki, 2018
TEX-00042	Daphnia.pulex.NorthAmerica.USA.1173	-95.7129	37.0902	Daphnia pulex	NorthAmerica	SRR7593919	PRJNA482684	SAMN09711185	https://www.ncbi.nlm.nih.gov/bioproject/PRJNA482684	Maruki, 2018
TEX-00048	Daphnia.pulex.NorthAmerica.USA.1174	-95.7129	37.0902	Daphnia pulex	NorthAmerica	SRR7593920	PRJNA482684	SAMN09711185	https://www.ncbi.nlm.nih.gov/bioproject/PRJNA482684	Maruki, 2018
TEX-00049	Daphnia.pulex.NorthAmerica.USA.1175	-95.7129	37.0902	Daphnia pulex	NorthAmerica	SRR7593921	PRJNA482684	SAMN09711185	https://www.ncbi.nlm.nih.gov/bioproject/PRJNA482684	Maruki, 2018
TEX-00045	Daphnia.pulex.NorthAmerica.USA.1176	-95.7129	37.0902	Daphnia pulex	NorthAmerica	SRR7593922	PRJNA482684	SAMN09711185	https://www.ncbi.nlm.nih.gov/bioproject/PRJNA482684	Maruki, 2018
TEX-00062	Daphnia.pulex.NorthAmerica.USA.1178	-95.7129	37.0902	Daphnia pulex	NorthAmerica	SRR7593924	PRJNA482684	SAMN09711185	https://www.ncbi.nlm.nih.gov/bioproject/PRJNA482684	Maruki, 2018
TEX-00060	Daphnia.pulex.NorthAmerica.USA.1179	-95.7129	37.0902	Daphnia pulex	NorthAmerica	SRR7593925	PRJNA482684	SAMN09711185	https://www.ncbi.nlm.nih.gov/bioproject/PRJNA482684	Maruki, 2018
TEX-00058	Daphnia.pulex.NorthAmerica.USA.1181	-95.7129	37.0902	Daphnia pulex	NorthAmerica	SRR7593927	PRJNA482684	SAMN09711185	https://www.ncbi.nlm.nih.gov/bioproject/PRJNA482684	Maruki, 2018
TEX-00057	Daphnia.pulex.NorthAmerica.USA.1182	-95.7129	37.0902	Daphnia pulex	NorthAmerica	SRR7593928	PRJNA482684	SAMN09711185	https://www.ncbi.nlm.nih.gov/bioproject/PRJNA482684	Maruki, 2018
TEX-00056	Daphnia.pulex.NorthAmerica.USA.1183	-95.7129	37.0902	Daphnia pulex	NorthAmerica	SRR7593929	PRJNA482684	SAMN09711185	https://www.ncbi.nlm.nih.gov/bioproject/PRJNA482684	Maruki, 2018
TEX-00054	Daphnia.pulex.NorthAmerica.USA.1185	-95.7129	37.0902	Daphnia pulex	NorthAmerica	SRR7593931	PRJNA482684	SAMN09711185	https://www.ncbi.nlm.nih.gov/bioproject/PRJNA482684	Maruki, 2018
TEX-00053	Daphnia.pulex.NorthAmerica.USA.1186	-95.7129	37.0902	Daphnia pulex	NorthAmerica	SRR7593932	PRJNA482684	SAMN09711185	https://www.ncbi.nlm.nih.gov/bioproject/PRJNA482684	Maruki, 2018
TEX-00052	Daphnia.pulex.NorthAmerica.USA.1187	-95.7129	37.0902	Daphnia pulex	NorthAmerica	SRR7593933	PRJNA482684	SAMN09711185	https://www.ncbi.nlm.nih.gov/bioproject/PRJNA482684	Maruki, 2018
PA2013-00112	Daphnia.pulex.NorthAmerica.USA.1188	-95.7129	37.0902	Daphnia pulex	NorthAmerica	SRR7594184	PRJNA482684	SAMN09711183	https://www.ncbi.nlm.nih.gov/bioproject/PRJNA482684	Maruki, 2018
PA2013-00111	Daphnia.pulex.NorthAmerica.USA.1189	-95.7129	37.0902	Daphnia pulex	NorthAmerica	SRR7594185	PRJNA482684	SAMN09711183	https://www.ncbi.nlm.nih.gov/bioproject/PRJNA482684	Maruki, 2018
PA2013-00108	Daphnia.pulex.NorthAmerica.USA.1191	-95.7129	37.0902	Daphnia pulex	NorthAmerica	SRR7594187	PRJNA482684	SAMN09711183	https://www.ncbi.nlm.nih.gov/bioproject/PRJNA482684	Maruki, 2018
PA2013-00114	Daphnia.pulex.NorthAmerica.USA.1192	-95.7129	37.0902	Daphnia pulex	NorthAmerica	SRR7594188	PRJNA482684	SAMN09711183	https://www.ncbi.nlm.nih.gov/bioproject/PRJNA482684	Maruki, 2018
PA2013-00113	Daphnia.pulex.NorthAmerica.USA.1193	-95.7129	37.0902	Daphnia pulex	NorthAmerica	SRR7594189	PRJNA482684	SAMN09711183	https://www.ncbi.nlm.nih.gov/bioproject/PRJNA482684	Maruki, 2018
PA2013-00018	Daphnia.pulex.NorthAmerica.USA.1194	-95.7129	37.0902	Daphnia pulex	NorthAmerica	SRR7594190	PRJNA482684	SAMN09711183	https://www.ncbi.nlm.nih.gov/bioproject/PRJNA482684	Maruki, 2018
PA2013-00016	Daphnia.pulex.NorthAmerica.USA.1195	-95.7129	37.0902	Daphnia pulex	NorthAmerica	SRR7594191	PRJNA482684	SAMN09711183	https://www.ncbi.nlm.nih.gov/bioproject/PRJNA482684	Maruki, 2018
PA2013-00015	Daphnia.pulex.NorthAmerica.USA.1196	-95.7129	37.0902	Daphnia pulex	NorthAmerica	SRR7594192	PRJNA482684	SAMN09711183	https://www.ncbi.nlm.nih.gov/bioproject/PRJNA482684	Maruki, 2018
PA2013-00014	Daphnia.pulex.NorthAmerica.USA.1197	-95.7129	37.0902	Daphnia pulex	NorthAmerica	SRR7594193	PRJNA482684	SAMN09711183	https://www.ncbi.nlm.nih.gov/bioproject/PRJNA482684	Maruki, 2018
PA2013-00021	Daphnia.pulex.NorthAmerica.USA.1198	-95.7129	37.0902	Daphnia pulex	NorthAmerica	SRR7594196	PRJNA482684	SAMN09711183	https://www.ncbi.nlm.nih.gov/bioproject/PRJNA482684	Maruki, 2018
PA2013-00020	Daphnia.pulex.NorthAmerica.USA.1199	-95.7129	37.0902	Daphnia pulex	NorthAmerica	SRR7594197	PRJNA482684	SAMN09711183	https://www.ncbi.nlm.nih.gov/bioproject/PRJNA482684	Maruki, 2018
PA2013-00024	Daphnia.pulex.NorthAmerica.USA.1200	-95.7129	37.0902	Daphnia pulex	NorthAmerica	SRR7594199	PRJNA482684	SAMN09711183	https://www.ncbi.nlm.nih.gov/bioproject/PRJNA482684	Maruki, 2018
PA2013-00100	Daphnia.pulex.NorthAmerica.USA.1201	-95.7129	37.0902	Daphnia pulex	NorthAmerica	SRR7594200	PRJNA482684	SAMN09711183	https://www.ncbi.nlm.nih.gov/bioproject/PRJNA482684	Maruki, 2018
PA2013-00101	Daphnia.pulex.NorthAmerica.USA.1202	-95.7129	37.0902	Daphnia pulex	NorthAmerica	SRR7594201	PRJNA482684	SAMN09711183	https://www.ncbi.nlm.nih.gov/bioproject/PRJNA482684	Maruki, 2018
PA2013-00103	Daphnia.pulex.NorthAmerica.USA.1203	-95.7129	37.0902	Daphnia pulex	NorthAmerica	SRR7594202	PRJNA482684	SAMN09711183	https://www.ncbi.nlm.nih.gov/bioproject/PRJNA482684	Maruki, 2018
PA2013-00097	Daphnia.pulex.NorthAmerica.USA.1205	-95.7129	37.0902	Daphnia pulex	NorthAmerica	SRR7594205	PRJNA482684	SAMN09711183	https://www.ncbi.nlm.nih.gov/bioproject/PRJNA482684	Maruki, 2018
PA2013-00098	Daphnia.pulex.NorthAmerica.USA.1206	-95.7129	37.0902	Daphnia pulex	NorthAmerica	SRR7594206	PRJNA482684	SAMN09711183	https://www.ncbi.nlm.nih.gov/bioproject/PRJNA482684	Maruki, 2018
PA2013-00106	Daphnia.pulex.NorthAmerica.USA.1208	-95.7129	37.0902	Daphnia pulex	NorthAmerica	SRR7594208	PRJNA482684	SAMN09711183	https://www.ncbi.nlm.nih.gov/bioproject/PRJNA482684	Maruki, 2018
PA2013-00107	Daphnia.pulex.NorthAmerica.USA.1209	-95.7129	37.0902	Daphnia pulex	NorthAmerica	SRR7594209	PRJNA482684	SAMN09711183	https://www.ncbi.nlm.nih.gov/bioproject/PRJNA482684	Maruki, 2018
PA2013-00045	Daphnia.pulex.NorthAmerica.USA.1210	-95.7129	37.0902	Daphnia pulex	NorthAmerica	SRR7594210	PRJNA482684	SAMN09711183	https://www.ncbi.nlm.nih.gov/bioproject/PRJNA482684	Maruki, 2018
PA2013-00038	Daphnia.pulex.NorthAmerica.USA.1211	-95.7129	37.0902	Daphnia pulex	NorthAmerica	SRR7594215	PRJNA482684	SAMN09711183	https://www.ncbi.nlm.nih.gov/bioproject/PRJNA482684	Maruki, 2018
PA2013-00029	Daphnia.pulex.NorthAmerica.USA.1214	-95.7129	37.0902	Daphnia pulex	NorthAmerica	SRR7594223	PRJNA482684	SAMN09711183	https://www.ncbi.nlm.nih.gov/bioproject/PRJNA482684	Maruki, 2018
PA2013-00032	Daphnia.pulex.NorthAmerica.USA.1215	-95.7129	37.0902	Daphnia pulex	NorthAmerica	SRR7594226	PRJNA482684	SAMN09711183	https://www.ncbi.nlm.nih.gov/bioproject/PRJNA482684	Maruki, 2018
PA2013-00030	Daphnia.pulex.NorthAmerica.USA.1216	-95.7129	37.0902	Daphnia pulex	NorthAmerica	SRR7594228	PRJNA482684	SAMN09711183	https://www.ncbi.nlm.nih.gov/bioproject/PRJNA482684	Maruki, 2018
PA2013-00031	Daphnia.pulex.NorthAmerica.USA.1217	-95.7129	37.0902	Daphnia pulex	NorthAmerica	SRR7594229	PRJNA482684	SAMN09711183	https://www.ncbi.nlm.nih.gov/bioproject/PRJNA482684	Maruki, 2018
PA2013-00013	Daphnia.pulex.NorthAmerica.USA.1218	-95.7129	37.0902	Daphnia pulex	NorthAmerica	SRR7594230	PRJNA482684	SAMN09711183	https://www.ncbi.nlm.nih.gov/bioproject/PRJNA482684	Maruki, 2018
PA2013-00002	Daphnia.pulex.NorthAmerica.USA.1220	-95.7129	37.0902	Daphnia pulex	NorthAmerica	SRR7594232	PRJNA482684	SAMN09711183	https://www.ncbi.nlm.nih.gov/bioproject/PRJNA482684	Maruki, 2018
PA2013-00001	Daphnia.pulex.NorthAmerica.USA.1221	-95.7129	37.0902	Daphnia pulex	NorthAmerica	SRR7594233	PRJNA482684	SAMN09711183	https://www.ncbi.nlm.nih.gov/bioproject/PRJNA482684	Maruki, 2018
PA2013-00004	Daphnia.pulex.NorthAmerica.USA.1222	-95.7129	37.0902	Daphnia pulex	NorthAmerica	SRR7594234	PRJNA482684	SAMN09711183	https://www.ncbi.nlm.nih.gov/bioproject/PRJNA482684	Maruki, 2018
PA2013-00006	Daphnia.pulex.NorthAmerica.USA.1224	-95.7129	37.0902	Daphnia pulex	NorthAmerica	SRR7594236	PRJNA482684	SAMN09711183	https://www.ncbi.nlm.nih.gov/bioproject/PRJNA482684	Maruki, 2018
PA2013-00005	Daphnia.pulex.NorthAmerica.USA.1225	-95.7129	37.0902	Daphnia pulex	NorthAmerica	SRR7594237	PRJNA482684	SAMN09711183	https://www.ncbi.nlm.nih.gov/bioproject/PRJNA482684	Maruki, 2018
PA2013-00008	Daphnia.pulex.NorthAmerica.USA.1226	-95.7129	37.0902	Daphnia pulex	NorthAmerica	SRR7594238	PRJNA482684	SAMN09711183	https://www.ncbi.nlm.nih.gov/bioproject/PRJNA482684	Maruki, 2018
PA2013-00007	Daphnia.pulex.NorthAmerica.USA.1227	-95.7129	37.0902	Daphnia pulex	NorthAmerica	SRR7594239	PRJNA482684	SAMN09711183	https://www.ncbi.nlm.nih.gov/bioproject/PRJNA482684	Maruki, 2018
PA2013-00069	Daphnia.pulex.NorthAmerica.USA.1228	-95.7129	37.0902	Daphnia pulex	NorthAmerica	SRR7594241	PRJNA482684	SAMN09711183	https://www.ncbi.nlm.nih.gov/bioproject/PRJNA482684	Maruki, 2018
PA2013-00068	Daphnia.pulex.NorthAmerica.USA.1229	-95.7129	37.0902	Daphnia pulex	NorthAmerica	SRR7594242	PRJNA482684	SAMN09711183	https://www.ncbi.nlm.nih.gov/bioproject/PRJNA482684	Maruki, 2018
PA2013-00066	Daphnia.pulex.NorthAmerica.USA.1231	-95.7129	37.0902	Daphnia pulex	NorthAmerica	SRR7594244	PRJNA482684	SAMN09711183	https://www.ncbi.nlm.nih.gov/bioproject/PRJNA482684	Maruki, 2018
PA2013-00065	Daphnia.pulex.NorthAmerica.USA.1232	-95.7129	37.0902	Daphnia pulex	NorthAmerica	SRR7594245	PRJNA482684	SAMN09711183	https://www.ncbi.nlm.nih.gov/bioproject/PRJNA482684	Maruki, 2018
PA2013-00067	Daphnia.pulex.NorthAmerica.USA.1233	-95.7129	37.0902	Daphnia pulex	NorthAmerica	SRR7594243	PRJNA482684	SAMN09711183	https://www.ncbi.nlm.nih.gov/bioproject/PRJNA482684	Maruki, 2018
PA2013-00049	Daphnia.pulex.NorthAmerica.USA.1234	-95.7129	37.0902	Daphnia pulex	NorthAmerica	SRR7594253	PRJNA482684	SAMN09711183	https://www.ncbi.nlm.nih.gov/bioproject/PRJNA482684	Maruki, 2018
PA2013-00050	Daphnia.pulex.NorthAmerica.USA.1235	-95.7129	37.0902	Daphnia pulex	NorthAmerica	SRR7594254	PRJNA482684	SAMN09711183	https://www.ncbi.nlm.nih.gov/bioproject/PRJNA482684	Maruki, 2018
PA2013-00051	Daphnia.pulex.NorthAmerica.USA.1236	-95.7129	37.0902	Daphnia pulex	NorthAmerica	SRR7594255	PRJNA482684	SAMN09711183	https://www.ncbi.nlm.nih.gov/bioproject/PRJNA482684	Maruki, 2018
PA2013-00053	Daphnia.pulex.NorthAmerica.USA.1237	-95.7129	37.0902	Daphnia pulex	NorthAmerica	SRR7594256	PRJNA482684	SAMN09711183	https://www.ncbi.nlm.nih.gov/bioproject/PRJNA482684	Maruki, 2018
PA2013-00054	Daphnia.pulex.NorthAmerica.USA.1238	-95.7129	37.0902	Daphnia pulex	NorthAmerica	SRR7594257	PRJNA482684	SAMN09711183	https://www.ncbi.nlm.nih.gov/bioproject/PRJNA482684	Maruki, 2018
PA2013-00056	Daphnia.pulex.NorthAmerica.USA.1239	-95.7129	37.0902	Daphnia pulex	NorthAmerica	SRR7594259	PRJNA482684	SAMN09711183	https://www.ncbi.nlm.nih.gov/bioproject/PRJNA482684	Maruki, 2018
PA2013-00089	Daphnia.pulex.NorthAmerica.USA.1240	-95.7129	37.0902	Daphnia pulex	NorthAmerica	SRR7594260	PRJNA482684	SAMN09711183	https://www.ncbi.nlm.nih.gov/bioproject/PRJNA482684	Maruki, 2018
PA2013-00090	Daphnia.pulex.NorthAmerica.USA.1242	-95.7129	37.0902	Daphnia pulex	NorthAmerica	SRR7594263	PRJNA482684	SAMN09711183	https://www.ncbi.nlm.nih.gov/bioproject/PRJNA482684	Maruki, 2018
PA2013-00083	Daphnia.pulex.NorthAmerica.USA.1243	-95.7129	37.0902	Daphnia pulex	NorthAmerica	SRR7594264	PRJNA482684	SAMN09711183	https://www.ncbi.nlm.nih.gov/bioproject/PRJNA482684	Maruki, 2018
PA2013-00082	Daphnia.pulex.NorthAmerica.USA.1244	-95.7129	37.0902	Daphnia pulex	NorthAmerica	SRR7594265	PRJNA482684	SAMN09711183	https://www.ncbi.nlm.nih.gov/bioproject/PRJNA482684	Maruki, 2018
PA2013-00085	Daphnia.pulex.NorthAmerica.USA.1245	-95.7129	37.0902	Daphnia pulex	NorthAmerica	SRR7594267	PRJNA482684	SAMN09711183	https://www.ncbi.nlm.nih.gov/bioproject/PRJNA482684	Maruki, 2018
PA2013-00079	Daphnia.pulex.NorthAmerica.USA.1246	-95.7129	37.0902	Daphnia pulex	NorthAmerica	SRR7594271	PRJNA482684	SAMN09711183	https://www.ncbi.nlm.nih.gov/bioproject/PRJNA482684	Maruki, 2018
PA2013-00075	Daphnia.pulex.NorthAmerica.USA.1247	-95.7129	37.0902	Daphnia pulex	NorthAmerica	SRR7594272	PRJNA482684	SAMN09711183	https://www.ncbi.nlm.nih.gov/bioproject/PRJNA482684	Maruki, 2018
PA2013-00072	Daphnia.pulex.NorthAmerica.USA.1249	-95.7129	37.0902	Daphnia pulex	NorthAmerica	SRR7594277	PRJNA482684	SAMN09711183	https://www.ncbi.nlm.nih.gov/bioproject/PRJNA482684	Maruki, 2018
PA2013-00080	Daphnia.pulex.NorthAmerica.USA.1250	-95.7129	37.0902	Daphnia pulex	NorthAmerica	SRR7594278	PRJNA482684	SAMN09711183	https://www.ncbi.nlm.nih.gov/bioproject/PRJNA482684	Maruki, 2018
POV_4runs_00057_S37	Daphnia.pulex.NorthAmerica.USA.1251	-95.7129	37.0902	Daphnia pulex	NorthAmerica	SRR7609373	PRJNA482684	SAMN09711184	https://www.ncbi.nlm.nih.gov/bioproject/PRJNA482684	Maruki, 2018
POV_4runs_00052_S33	Daphnia.pulex.NorthAmerica.USA.1252	-95.7129	37.0902	Daphnia pulex	NorthAmerica	SRR7609374	PRJNA482684	SAMN09711184	https://www.ncbi.nlm.nih.gov/bioproject/PRJNA482684	Maruki, 2018
POV_4runs_00051_S32	Daphnia.pulex.NorthAmerica.USA.1253	-95.7129	37.0902	Daphnia pulex	NorthAmerica	SRR7609375	PRJNA482684	SAMN09711184	https://www.ncbi.nlm.nih.gov/bioproject/PRJNA482684	Maruki, 2018
POV_4runs_00069_S47	Daphnia.pulex.NorthAmerica.USA.1254	-95.7129	37.0902	Daphnia pulex	NorthAmerica	SRR7609376	PRJNA482684	SAMN09711184	https://www.ncbi.nlm.nih.gov/bioproject/PRJNA482684	Maruki, 2018
POV_4runs_00086_S62	Daphnia.pulex.NorthAmerica.USA.1255	-95.7129	37.0902	Daphnia pulex	NorthAmerica	SRR7609377	PRJNA482684	SAMN09711184	https://www.ncbi.nlm.nih.gov/bioproject/PRJNA482684	Maruki, 2018
POV_4runs_00092_S67	Daphnia.pulex.NorthAmerica.USA.1256	-95.7129	37.0902	Daphnia pulex	NorthAmerica	SRR7609378	PRJNA482684	SAMN09711184	https://www.ncbi.nlm.nih.gov/bioproject/PRJNA482684	Maruki, 2018
POV_4runs_00062_S9	Daphnia.pulex.NorthAmerica.USA.1258	-95.7129	37.0902	Daphnia pulex	NorthAmerica	SRR7609380	PRJNA482684	SAMN09711184	https://www.ncbi.nlm.nih.gov/bioproject/PRJNA482684	Maruki, 2018
POV_4runs_00060_S40	Daphnia.pulex.NorthAmerica.USA.1260	-95.7129	37.0902	Daphnia pulex	NorthAmerica	SRR7609382	PRJNA482684	SAMN09711184	https://www.ncbi.nlm.nih.gov/bioproject/PRJNA482684	Maruki, 2018
POV_4runs_00061_S41	Daphnia.pulex.NorthAmerica.USA.1261	-95.7129	37.0902	Daphnia pulex	NorthAmerica	SRR7609383	PRJNA482684	SAMN09711184	https://www.ncbi.nlm.nih.gov/bioproject/PRJNA482684	Maruki, 2018
POV_4runs_00067_S45	Daphnia.pulex.NorthAmerica.USA.1263	-95.7129	37.0902	Daphnia pulex	NorthAmerica	SRR7609385	PRJNA482684	SAMN09711184	https://www.ncbi.nlm.nih.gov/bioproject/PRJNA482684	Maruki, 2018
POV_4runs_00065_S44	Daphnia.pulex.NorthAmerica.USA.1265	-95.7129	37.0902	Daphnia pulex	NorthAmerica	SRR7609387	PRJNA482684	SAMN09711184	https://www.ncbi.nlm.nih.gov/bioproject/PRJNA482684	Maruki, 2018
POV_4runs_00047_S28	Daphnia.pulex.NorthAmerica.USA.1266	-95.7129	37.0902	Daphnia pulex	NorthAmerica	SRR7609388	PRJNA482684	SAMN09711184	https://www.ncbi.nlm.nih.gov/bioproject/PRJNA482684	Maruki, 2018
POV_4runs_00048_S29	Daphnia.pulex.NorthAmerica.USA.1267	-95.7129	37.0902	Daphnia pulex	NorthAmerica	SRR7609389	PRJNA482684	SAMN09711184	https://www.ncbi.nlm.nih.gov/bioproject/PRJNA482684	Maruki, 2018
POV_4runs_00087_S63	Daphnia.pulex.NorthAmerica.USA.1268	-95.7129	37.0902	Daphnia pulex	NorthAmerica	SRR7609390	PRJNA482684	SAMN09711184	https://www.ncbi.nlm.nih.gov/bioproject/PRJNA482684	Maruki, 2018
POV_4runs_00091_S66	Daphnia.pulex.NorthAmerica.USA.1269	-95.7129	37.0902	Daphnia pulex	NorthAmerica	SRR7609391	PRJNA482684	SAMN09711184	https://www.ncbi.nlm.nih.gov/bioproject/PRJNA482684	Maruki, 2018
POV_4runs_00089_S65	Daphnia.pulex.NorthAmerica.USA.1270	-95.7129	37.0902	Daphnia pulex	NorthAmerica	SRR7609392	PRJNA482684	SAMN09711184	https://www.ncbi.nlm.nih.gov/bioproject/PRJNA482684	Maruki, 2018
POV_4runs_00039_S20	Daphnia.pulex.NorthAmerica.USA.1271	-95.7129	37.0902	Daphnia pulex	NorthAmerica	SRR7609393	PRJNA482684	SAMN09711184	https://www.ncbi.nlm.nih.gov/bioproject/PRJNA482684	Maruki, 2018
POV_4runs_00040_S21	Daphnia.pulex.NorthAmerica.USA.1272	-95.7129	37.0902	Daphnia pulex	NorthAmerica	SRR7609394	PRJNA482684	SAMN09711184	https://www.ncbi.nlm.nih.gov/bioproject/PRJNA482684	Maruki, 2018
POV_4runs_00041_S22	Daphnia.pulex.NorthAmerica.USA.1273	-95.7129	37.0902	Daphnia pulex	NorthAmerica	SRR7609395	PRJNA482684	SAMN09711184	https://www.ncbi.nlm.nih.gov/bioproject/PRJNA482684	Maruki, 2018
POV_4runs_00042_S23	Daphnia.pulex.NorthAmerica.USA.1274	-95.7129	37.0902	Daphnia pulex	NorthAmerica	SRR7609396	PRJNA482684	SAMN09711184	https://www.ncbi.nlm.nih.gov/bioproject/PRJNA482684	Maruki, 2018
POV_4runs_00043_S24	Daphnia.pulex.NorthAmerica.USA.1275	-95.7129	37.0902	Daphnia pulex	NorthAmerica	SRR7609397	PRJNA482684	SAMN09711184	https://www.ncbi.nlm.nih.gov/bioproject/PRJNA482684	Maruki, 2018
POV_4runs_00044_S25	Daphnia.pulex.NorthAmerica.USA.1276	-95.7129	37.0902	Daphnia pulex	NorthAmerica	SRR7609398	PRJNA482684	SAMN09711184	https://www.ncbi.nlm.nih.gov/bioproject/PRJNA482684	Maruki, 2018
POV_4runs_00045_S26	Daphnia.pulex.NorthAmerica.USA.1277	-95.7129	37.0902	Daphnia pulex	NorthAmerica	SRR7609399	PRJNA482684	SAMN09711184	https://www.ncbi.nlm.nih.gov/bioproject/PRJNA482684	Maruki, 2018
POV_4runs_00046_S27	Daphnia.pulex.NorthAmerica.USA.1278	-95.7129	37.0902	Daphnia pulex	NorthAmerica	SRR7609400	PRJNA482684	SAMN09711184	https://www.ncbi.nlm.nih.gov/bioproject/PRJNA482684	Maruki, 2018
POV_4runs_00082_S59	Daphnia.pulex.NorthAmerica.USA.1279	-95.7129	37.0902	Daphnia pulex	NorthAmerica	SRR7609401	PRJNA482684	SAMN09711184	https://www.ncbi.nlm.nih.gov/bioproject/PRJNA482684	Maruki, 2018
POV_4runs_00098_S72	Daphnia.pulex.NorthAmerica.USA.1280	-95.7129	37.0902	Daphnia pulex	NorthAmerica	SRR7609402	PRJNA482684	SAMN09711184	https://www.ncbi.nlm.nih.gov/bioproject/PRJNA482684	Maruki, 2018
POV_4runs_00017_S10	Daphnia.pulex.NorthAmerica.USA.1282	-95.7129	37.0902	Daphnia pulex	NorthAmerica	SRR7609404	PRJNA482684	SAMN09711184	https://www.ncbi.nlm.nih.gov/bioproject/PRJNA482684	Maruki, 2018
POV_4runs_00084_S60	Daphnia.pulex.NorthAmerica.USA.1283	-95.7129	37.0902	Daphnia pulex	NorthAmerica	SRR7609405	PRJNA482684	SAMN09711184	https://www.ncbi.nlm.nih.gov/bioproject/PRJNA482684	Maruki, 2018
POV_4runs_00014_S7	Daphnia.pulex.NorthAmerica.USA.1284	-95.7129	37.0902	Daphnia pulex	NorthAmerica	SRR7609406	PRJNA482684	SAMN09711184	https://www.ncbi.nlm.nih.gov/bioproject/PRJNA482684	Maruki, 2018
POV_4runs_00011_S5	Daphnia.pulex.NorthAmerica.USA.1286	-95.7129	37.0902	Daphnia pulex	NorthAmerica	SRR7609408	PRJNA482684	SAMN09711184	https://www.ncbi.nlm.nih.gov/bioproject/PRJNA482684	Maruki, 2018
POV_4runs_00010_S4	Daphnia.pulex.NorthAmerica.USA.1287	-95.7129	37.0902	Daphnia pulex	NorthAmerica	SRR7609409	PRJNA482684	SAMN09711184	https://www.ncbi.nlm.nih.gov/bioproject/PRJNA482684	Maruki, 2018
POV_4runs_00006_S3	Daphnia.pulex.NorthAmerica.USA.1288	-95.7129	37.0902	Daphnia pulex	NorthAmerica	SRR7609410	PRJNA482684	SAMN09711184	https://www.ncbi.nlm.nih.gov/bioproject/PRJNA482684	Maruki, 2018
POV_4runs_00088_S64	Daphnia.pulex.NorthAmerica.USA.1290	-95.7129	37.0902	Daphnia pulex	NorthAmerica	SRR7609413	PRJNA482684	SAMN09711184	https://www.ncbi.nlm.nih.gov/bioproject/PRJNA482684	Maruki, 2018
POV_4runs_00097_S71	Daphnia.pulex.NorthAmerica.USA.1291	-95.7129	37.0902	Daphnia pulex	NorthAmerica	SRR7609414	PRJNA482684	SAMN09711184	https://www.ncbi.nlm.nih.gov/bioproject/PRJNA482684	Maruki, 2018
POV_4runs_00096_S70	Daphnia.pulex.NorthAmerica.USA.1292	-95.7129	37.0902	Daphnia pulex	NorthAmerica	SRR7609415	PRJNA482684	SAMN09711184	https://www.ncbi.nlm.nih.gov/bioproject/PRJNA482684	Maruki, 2018
POV_4runs_00095_S69	Daphnia.pulex.NorthAmerica.USA.1293	-95.7129	37.0902	Daphnia pulex	NorthAmerica	SRR7609416	PRJNA482684	SAMN09711184	https://www.ncbi.nlm.nih.gov/bioproject/PRJNA482684	Maruki, 2018
POV_4runs_00058_S39	Daphnia.pulex.NorthAmerica.USA.1294	-95.7129	37.0902	Daphnia pulex	NorthAmerica	SRR7609417	PRJNA482684	SAMN09711184	https://www.ncbi.nlm.nih.gov/bioproject/PRJNA482684	Maruki, 2018
POV_4runs_00080_S57	Daphnia.pulex.NorthAmerica.USA.1295	-95.7129	37.0902	Daphnia pulex	NorthAmerica	SRR7609418	PRJNA482684	SAMN09711184	https://www.ncbi.nlm.nih.gov/bioproject/PRJNA482684	Maruki, 2018
POV_4runs_00078_S56	Daphnia.pulex.NorthAmerica.USA.1296	-95.7129	37.0902	Daphnia pulex	NorthAmerica	SRR7609419	PRJNA482684	SAMN09711184	https://www.ncbi.nlm.nih.gov/bioproject/PRJNA482684	Maruki, 2018
POV_4runs_00015_S8	Daphnia.pulex.NorthAmerica.USA.1297	-95.7129	37.0902	Daphnia pulex	NorthAmerica	SRR7609420	PRJNA482684	SAMN09711184	https://www.ncbi.nlm.nih.gov/bioproject/PRJNA482684	Maruki, 2018
POV_4runs_00085_S61	Daphnia.pulex.NorthAmerica.USA.1298	-95.7129	37.0902	Daphnia pulex	NorthAmerica	SRR7609421	PRJNA482684	SAMN09711184	https://www.ncbi.nlm.nih.gov/bioproject/PRJNA482684	Maruki, 2018
POV_4runs_00071_S49	Daphnia.pulex.NorthAmerica.USA.1299	-95.7129	37.0902	Daphnia pulex	NorthAmerica	SRR7609422	PRJNA482684	SAMN09711184	https://www.ncbi.nlm.nih.gov/bioproject/PRJNA482684	Maruki, 2018
POV_4runs_00070_S48	Daphnia.pulex.NorthAmerica.USA.1300	-95.7129	37.0902	Daphnia pulex	NorthAmerica	SRR7609423	PRJNA482684	SAMN09711184	https://www.ncbi.nlm.nih.gov/bioproject/PRJNA482684	Maruki, 2018
POV_4runs_00073_S51	Daphnia.pulex.NorthAmerica.USA.1301	-95.7129	37.0902	Daphnia pulex	NorthAmerica	SRR7609424	PRJNA482684	SAMN09711184	https://www.ncbi.nlm.nih.gov/bioproject/PRJNA482684	Maruki, 2018
POV_4runs_00072_S50	Daphnia.pulex.NorthAmerica.USA.1302	-95.7129	37.0902	Daphnia pulex	NorthAmerica	SRR7609425	PRJNA482684	SAMN09711184	https://www.ncbi.nlm.nih.gov/bioproject/PRJNA482684	Maruki, 2018
POV_4runs_00077_S55	Daphnia.pulex.NorthAmerica.USA.1305	-95.7129	37.0902	Daphnia pulex	NorthAmerica	SRR7609428	PRJNA482684	SAMN09711184	https://www.ncbi.nlm.nih.gov/bioproject/PRJNA482684	Maruki, 2018
POV_4runs_00031_S15	Daphnia.pulex.NorthAmerica.USA.1307	-95.7129	37.0902	Daphnia pulex	NorthAmerica	SRR7609430	PRJNA482684	SAMN09711184	https://www.ncbi.nlm.nih.gov/bioproject/PRJNA482684	Maruki, 2018
POV_4runs_00035_S17	Daphnia.pulex.NorthAmerica.USA.1309	-95.7129	37.0902	Daphnia pulex	NorthAmerica	SRR7609432	PRJNA482684	SAMN09711184	https://www.ncbi.nlm.nih.gov/bioproject/PRJNA482684	Maruki, 2018
POV_4runs_00033_S16	Daphnia.pulex.NorthAmerica.USA.1310	-95.7129	37.0902	Daphnia pulex	NorthAmerica	SRR7609433	PRJNA482684	SAMN09711184	https://www.ncbi.nlm.nih.gov/bioproject/PRJNA482684	Maruki, 2018
POV_4runs_00022_S12	Daphnia.pulex.NorthAmerica.USA.1311	-95.7129	37.0902	Daphnia pulex	NorthAmerica	SRR7609434	PRJNA482684	SAMN09711184	https://www.ncbi.nlm.nih.gov/bioproject/PRJNA482684	Maruki, 2018
POV_4runs_00019_S95	Daphnia.pulex.NorthAmerica.USA.1312	-95.7129	37.0902	Daphnia pulex	NorthAmerica	SRR7609435	PRJNA482684	SAMN09711184	https://www.ncbi.nlm.nih.gov/bioproject/PRJNA482684	Maruki, 2018
POV_4runs_00025_S13	Daphnia.pulex.NorthAmerica.USA.1313	-95.7129	37.0902	Daphnia pulex	NorthAmerica	SRR7609436	PRJNA482684	SAMN09711184	https://www.ncbi.nlm.nih.gov/bioproject/PRJNA482684	Maruki, 2018
POV_4runs_00023_S94	Daphnia.pulex.NorthAmerica.USA.1314	-95.7129	37.0902	Daphnia pulex	NorthAmerica	SRR7609437	PRJNA482684	SAMN09711184	https://www.ncbi.nlm.nih.gov/bioproject/PRJNA482684	Maruki, 2018
POV_4runs_00056_S38	Daphnia.pulex.NorthAmerica.USA.1315	-95.7129	37.0902	Daphnia pulex	NorthAmerica	SRR7609438	PRJNA482684	SAMN09711184	https://www.ncbi.nlm.nih.gov/bioproject/PRJNA482684	Maruki, 2018
POV_4runs_00054_S35	Daphnia.pulex.NorthAmerica.USA.1317	-95.7129	37.0902	Daphnia pulex	NorthAmerica	SRR7609440	PRJNA482684	SAMN09711184	https://www.ncbi.nlm.nih.gov/bioproject/PRJNA482684	Maruki, 2018
POV_4runs_00053_S34	Daphnia.pulex.NorthAmerica.USA.1318	-95.7129	37.0902	Daphnia pulex	NorthAmerica	SRR7609441	PRJNA482684	SAMN09711184	https://www.ncbi.nlm.nih.gov/bioproject/PRJNA482684	Maruki, 2018
POV_4runs_00038_S19	Daphnia.pulex.NorthAmerica.USA.1319	-95.7129	37.0902	Daphnia pulex	NorthAmerica	SRR7609442	PRJNA482684	SAMN09711184	https://www.ncbi.nlm.nih.gov/bioproject/PRJNA482684	Maruki, 2018
POV_4runs_00036_S18	Daphnia.pulex.NorthAmerica.USA.1320	-95.7129	37.0902	Daphnia pulex	NorthAmerica	SRR7609443	PRJNA482684	SAMN09711184	https://www.ncbi.nlm.nih.gov/bioproject/PRJNA482684	Maruki, 2018
POV_4runs_00050_S31	Daphnia.pulex.NorthAmerica.USA.1321	-95.7129	37.0902	Daphnia pulex	NorthAmerica	SRR7609444	PRJNA482684	SAMN09711184	https://www.ncbi.nlm.nih.gov/bioproject/PRJNA482684	Maruki, 2018
POV_4runs_00049_S30	Daphnia.pulex.NorthAmerica.USA.1322	-95.7129	37.0902	Daphnia pulex	NorthAmerica	SRR7609445	PRJNA482684	SAMN09711184	https://www.ncbi.nlm.nih.gov/bioproject/PRJNA482684	Maruki, 2018
POV_4runs_00068_S46	Daphnia.pulex.NorthAmerica.USA.1323	-95.7129	37.0902	Daphnia pulex	NorthAmerica	SRR7609446	PRJNA482684	SAMN09711184	https://www.ncbi.nlm.nih.gov/bioproject/PRJNA482684	Maruki, 2018
POV_4runs_00081_S58	Daphnia.pulex.NorthAmerica.USA.1324	-95.7129	37.0902	Daphnia pulex	NorthAmerica	SRR7609447	PRJNA482684	SAMN09711184	https://www.ncbi.nlm.nih.gov/bioproject/PRJNA482684	Maruki, 2018
POV_4runs_00094_S68	Daphnia.pulex.NorthAmerica.USA.1325	-95.7129	37.0902	Daphnia pulex	NorthAmerica	SRR7609448	PRJNA482684	SAMN09711184	https://www.ncbi.nlm.nih.gov/bioproject/PRJNA482684	Maruki, 2018
TEX-00084	Daphnia.pulex.NorthAmerica.USA.1334	-95.7129	37.0902	Daphnia pulex	NorthAmerica	SRR7593848	PRJNA482684	SAMN09711185	https://www.ncbi.nlm.nih.gov/bioproject/PRJNA482684	Maruki, 2018
NFL-00087	Daphnia.pulex.NorthAmerica.USA.1393	-95.7129	37.0902	Daphnia pulex	NorthAmerica	SRR7592741	PRJNA482684	SAMN09711182	https://www.ncbi.nlm.nih.gov/bioproject/PRJNA482684	Maruki, 2018
POV_4runs_00055_S36	Daphnia.pulex.NorthAmerica.USA.1412	-95.7129	37.0902	Daphnia pulex	NorthAmerica	SRR7609439	PRJNA482684	SAMN09711184	https://www.ncbi.nlm.nih.gov/bioproject/PRJNA482684	Maruki, 2018
POV_4runs_00064_S43	Daphnia.pulex.NorthAmerica.USA.1418	-95.7129	37.0902	Daphnia pulex	NorthAmerica	SRR7609386	PRJNA482684	SAMN09711184	https://www.ncbi.nlm.nih.gov/bioproject/PRJNA482684	Maruki, 2018
TEX-00071	Daphnia.pulex.NorthAmerica.USA.427	-95.7129	37.0902	Daphnia pulex	NorthAmerica	SRR7593845	PRJNA482684	SAMN09711185	https://www.ncbi.nlm.nih.gov/bioproject/PRJNA482684	Maruki, 2018
POV_4runs_00114_S83	Daphnia.pulex.NorthAmerica.USA.441	-95.7129	37.0902	Daphnia pulex	NorthAmerica	SRR12689207	PRJNA482684	SAMN09711184	https://www.ncbi.nlm.nih.gov/bioproject/PRJNA482684	Maruki, 2018
POV_4runs_00113_S82	Daphnia.pulex.NorthAmerica.USA.442	-95.7129	37.0902	Daphnia pulex	NorthAmerica	SRR12689208	PRJNA482684	SAMN09711184	https://www.ncbi.nlm.nih.gov/bioproject/PRJNA482684	Maruki, 2018
POV_4runs_00111_S81	Daphnia.pulex.NorthAmerica.USA.443	-95.7129	37.0902	Daphnia pulex	NorthAmerica	SRR12689209	PRJNA482684	SAMN09711184	https://www.ncbi.nlm.nih.gov/bioproject/PRJNA482684	Maruki, 2018
POV_4runs_00110_S80	Daphnia.pulex.NorthAmerica.USA.444	-95.7129	37.0902	Daphnia pulex	NorthAmerica	SRR12689210	PRJNA482684	SAMN09711184	https://www.ncbi.nlm.nih.gov/bioproject/PRJNA482684	Maruki, 2018
POV_4runs_00106_S78	Daphnia.pulex.NorthAmerica.USA.446	-95.7129	37.0902	Daphnia pulex	NorthAmerica	SRR12689212	PRJNA482684	SAMN09711184	https://www.ncbi.nlm.nih.gov/bioproject/PRJNA482684	Maruki, 2018
POV_4runs_00105_S77	Daphnia.pulex.NorthAmerica.USA.447	-95.7129	37.0902	Daphnia pulex	NorthAmerica	SRR12689213	PRJNA482684	SAMN09711184	https://www.ncbi.nlm.nih.gov/bioproject/PRJNA482684	Maruki, 2018
POV_4runs_00127_S92	Daphnia.pulex.NorthAmerica.USA.450	-95.7129	37.0902	Daphnia pulex	NorthAmerica	SRR12689216	PRJNA482684	SAMN09711184	https://www.ncbi.nlm.nih.gov/bioproject/PRJNA482684	Maruki, 2018
POV_4runs_00126_S93	Daphnia.pulex.NorthAmerica.USA.451	-95.7129	37.0902	Daphnia pulex	NorthAmerica	SRR12689217	PRJNA482684	SAMN09711184	https://www.ncbi.nlm.nih.gov/bioproject/PRJNA482684	Maruki, 2018
POV_4runs_00124_S90	Daphnia.pulex.NorthAmerica.USA.452	-95.7129	37.0902	Daphnia pulex	NorthAmerica	SRR12689218	PRJNA482684	SAMN09711184	https://www.ncbi.nlm.nih.gov/bioproject/PRJNA482684	Maruki, 2018
POV_4runs_00119_S87	Daphnia.pulex.NorthAmerica.USA.455	-95.7129	37.0902	Daphnia pulex	NorthAmerica	SRR12689221	PRJNA482684	SAMN09711184	https://www.ncbi.nlm.nih.gov/bioproject/PRJNA482684	Maruki, 2018
POV_4runs_00117_S86	Daphnia.pulex.NorthAmerica.USA.456	-95.7129	37.0902	Daphnia pulex	NorthAmerica	SRR12689222	PRJNA482684	SAMN09711184	https://www.ncbi.nlm.nih.gov/bioproject/PRJNA482684	Maruki, 2018
POV_4runs_00116_S85	Daphnia.pulex.NorthAmerica.USA.457	-95.7129	37.0902	Daphnia pulex	NorthAmerica	SRR12689223	PRJNA482684	SAMN09711184	https://www.ncbi.nlm.nih.gov/bioproject/PRJNA482684	Maruki, 2018
POV_4runs_00115_S84	Daphnia.pulex.NorthAmerica.USA.458	-95.7129	37.0902	Daphnia pulex	NorthAmerica	SRR12689224	PRJNA482684	SAMN09711184	https://www.ncbi.nlm.nih.gov/bioproject/PRJNA482684	Maruki, 2018
POV_4runs_00101_S75	Daphnia.pulex.NorthAmerica.USA.459	-95.7129	37.0902	Daphnia pulex	NorthAmerica	SRR12689225	PRJNA482684	SAMN09711184	https://www.ncbi.nlm.nih.gov/bioproject/PRJNA482684	Maruki, 2018
POV_4runs_00100_S74	Daphnia.pulex.NorthAmerica.USA.460	-95.7129	37.0902	Daphnia pulex	NorthAmerica	SRR12689226	PRJNA482684	SAMN09711184	https://www.ncbi.nlm.nih.gov/bioproject/PRJNA482684	Maruki, 2018
EB-00008_3	Daphnia.pulex.NorthAmerica.USA.576	-95.7129	37.0902	Daphnia pulex	NorthAmerica	SRR7592002	PRJNA482684	SAMN09711179	https://www.ncbi.nlm.nih.gov/bioproject/PRJNA482684	Maruki, 2018
PA2013-00012	Daphnia.pulex.NorthAmerica.USA.584	-95.7129	37.0902	Daphnia pulex	NorthAmerica	SRR7594231	PRJNA482684	SAMN09711183	https://www.ncbi.nlm.nih.gov/bioproject/PRJNA482684	Maruki, 2018
PA2013-00105	Daphnia.pulex.NorthAmerica.USA.586	-95.7129	37.0902	Daphnia pulex	NorthAmerica	SRR7594203	PRJNA482684	SAMN09711183	https://www.ncbi.nlm.nih.gov/bioproject/PRJNA482684	Maruki, 2018
BUS-00015	Daphnia.pulex.NorthAmerica.USA.613	-95.7129	37.0902	Daphnia pulex	NorthAmerica	SRR7589089	PRJNA482684	SAMN09711177	https://www.ncbi.nlm.nih.gov/bioproject/PRJNA482684	Maruki, 2018
BUS-00013	Daphnia.pulex.NorthAmerica.USA.614	-95.7129	37.0902	Daphnia pulex	NorthAmerica	SRR7589090	PRJNA482684	SAMN09711177	https://www.ncbi.nlm.nih.gov/bioproject/PRJNA482684	Maruki, 2018
BUS-00019	Daphnia.pulex.NorthAmerica.USA.615	-95.7129	37.0902	Daphnia pulex	NorthAmerica	SRR7589093	PRJNA482684	SAMN09711177	https://www.ncbi.nlm.nih.gov/bioproject/PRJNA482684	Maruki, 2018
BUS-00018	Daphnia.pulex.NorthAmerica.USA.616	-95.7129	37.0902	Daphnia pulex	NorthAmerica	SRR7589094	PRJNA482684	SAMN09711177	https://www.ncbi.nlm.nih.gov/bioproject/PRJNA482684	Maruki, 2018
BUS-00017	Daphnia.pulex.NorthAmerica.USA.617	-95.7129	37.0902	Daphnia pulex	NorthAmerica	SRR7589095	PRJNA482684	SAMN09711177	https://www.ncbi.nlm.nih.gov/bioproject/PRJNA482684	Maruki, 2018
BUS-00107	Daphnia.pulex.NorthAmerica.USA.618	-95.7129	37.0902	Daphnia pulex	NorthAmerica	SRR7589099	PRJNA482684	SAMN09711177	https://www.ncbi.nlm.nih.gov/bioproject/PRJNA482684	Maruki, 2018
BUS-00106	Daphnia.pulex.NorthAmerica.USA.619	-95.7129	37.0902	Daphnia pulex	NorthAmerica	SRR7589100	PRJNA482684	SAMN09711177	https://www.ncbi.nlm.nih.gov/bioproject/PRJNA482684	Maruki, 2018
BUS-00046	Daphnia.pulex.NorthAmerica.USA.620	-95.7129	37.0902	Daphnia pulex	NorthAmerica	SRR7589105	PRJNA482684	SAMN09711177	https://www.ncbi.nlm.nih.gov/bioproject/PRJNA482684	Maruki, 2018
BUS-00040	Daphnia.pulex.NorthAmerica.USA.621	-95.7129	37.0902	Daphnia pulex	NorthAmerica	SRR7589109	PRJNA482684	SAMN09711177	https://www.ncbi.nlm.nih.gov/bioproject/PRJNA482684	Maruki, 2018
BUS-00100	Daphnia.pulex.NorthAmerica.USA.622	-95.7129	37.0902	Daphnia pulex	NorthAmerica	SRR7589116	PRJNA482684	SAMN09711177	https://www.ncbi.nlm.nih.gov/bioproject/PRJNA482684	Maruki, 2018
BUS-00095	Daphnia.pulex.NorthAmerica.USA.623	-95.7129	37.0902	Daphnia pulex	NorthAmerica	SRR7589119	PRJNA482684	SAMN09711177	https://www.ncbi.nlm.nih.gov/bioproject/PRJNA482684	Maruki, 2018
BUS-00037	Daphnia.pulex.NorthAmerica.USA.624	-95.7129	37.0902	Daphnia pulex	NorthAmerica	SRR7589125	PRJNA482684	SAMN09711177	https://www.ncbi.nlm.nih.gov/bioproject/PRJNA482684	Maruki, 2018
BUS-00026	Daphnia.pulex.NorthAmerica.USA.625	-95.7129	37.0902	Daphnia pulex	NorthAmerica	SRR7589127	PRJNA482684	SAMN09711177	https://www.ncbi.nlm.nih.gov/bioproject/PRJNA482684	Maruki, 2018
BUS-00034	Daphnia.pulex.NorthAmerica.USA.626	-95.7129	37.0902	Daphnia pulex	NorthAmerica	SRR7589131	PRJNA482684	SAMN09711177	https://www.ncbi.nlm.nih.gov/bioproject/PRJNA482684	Maruki, 2018
BUS-00027	Daphnia.pulex.NorthAmerica.USA.627	-95.7129	37.0902	Daphnia pulex	NorthAmerica	SRR7589132	PRJNA482684	SAMN09711177	https://www.ncbi.nlm.nih.gov/bioproject/PRJNA482684	Maruki, 2018
BUS-00067	Daphnia.pulex.NorthAmerica.USA.628	-95.7129	37.0902	Daphnia pulex	NorthAmerica	SRR7589137	PRJNA482684	SAMN09711177	https://www.ncbi.nlm.nih.gov/bioproject/PRJNA482684	Maruki, 2018
BUS-00066	Daphnia.pulex.NorthAmerica.USA.629	-95.7129	37.0902	Daphnia pulex	NorthAmerica	SRR7589138	PRJNA482684	SAMN09711177	https://www.ncbi.nlm.nih.gov/bioproject/PRJNA482684	Maruki, 2018
BUS-00065	Daphnia.pulex.NorthAmerica.USA.630	-95.7129	37.0902	Daphnia pulex	NorthAmerica	SRR7589139	PRJNA482684	SAMN09711177	https://www.ncbi.nlm.nih.gov/bioproject/PRJNA482684	Maruki, 2018
BUS-00060	Daphnia.pulex.NorthAmerica.USA.631	-95.7129	37.0902	Daphnia pulex	NorthAmerica	SRR7589142	PRJNA482684	SAMN09711177	https://www.ncbi.nlm.nih.gov/bioproject/PRJNA482684	Maruki, 2018
BUS-00052	Daphnia.pulex.NorthAmerica.USA.632	-95.7129	37.0902	Daphnia pulex	NorthAmerica	SRR7589150	PRJNA482684	SAMN09711177	https://www.ncbi.nlm.nih.gov/bioproject/PRJNA482684	Maruki, 2018
BUS-00087	Daphnia.pulex.NorthAmerica.USA.633	-95.7129	37.0902	Daphnia pulex	NorthAmerica	SRR7589155	PRJNA482684	SAMN09711177	https://www.ncbi.nlm.nih.gov/bioproject/PRJNA482684	Maruki, 2018
BUS-00083	Daphnia.pulex.NorthAmerica.USA.634	-95.7129	37.0902	Daphnia pulex	NorthAmerica	SRR7589158	PRJNA482684	SAMN09711177	https://www.ncbi.nlm.nih.gov/bioproject/PRJNA482684	Maruki, 2018
BUS-00004	Daphnia.pulex.NorthAmerica.USA.635	-95.7129	37.0902	Daphnia pulex	NorthAmerica	SRR7589168	PRJNA482684	SAMN09711177	https://www.ncbi.nlm.nih.gov/bioproject/PRJNA482684	Maruki, 2018
BUS-00009	Daphnia.pulex.NorthAmerica.USA.636	-95.7129	37.0902	Daphnia pulex	NorthAmerica	SRR7589172	PRJNA482684	SAMN09711177	https://www.ncbi.nlm.nih.gov/bioproject/PRJNA482684	Maruki, 2018
BUS-00078	Daphnia.pulex.NorthAmerica.USA.637	-95.7129	37.0902	Daphnia pulex	NorthAmerica	SRR7589174	PRJNA482684	SAMN09711177	https://www.ncbi.nlm.nih.gov/bioproject/PRJNA482684	Maruki, 2018
BUS-00079	Daphnia.pulex.NorthAmerica.USA.638	-95.7129	37.0902	Daphnia pulex	NorthAmerica	SRR7589175	PRJNA482684	SAMN09711177	https://www.ncbi.nlm.nih.gov/bioproject/PRJNA482684	Maruki, 2018
BUS-00077	Daphnia.pulex.NorthAmerica.USA.639	-95.7129	37.0902	Daphnia pulex	NorthAmerica	SRR7589177	PRJNA482684	SAMN09711177	https://www.ncbi.nlm.nih.gov/bioproject/PRJNA482684	Maruki, 2018
BUS-00080	Daphnia.pulex.NorthAmerica.USA.640	-95.7129	37.0902	Daphnia pulex	NorthAmerica	SRR7589182	PRJNA482684	SAMN09711177	https://www.ncbi.nlm.nih.gov/bioproject/PRJNA482684	Maruki, 2018
BUS-00081	Daphnia.pulex.NorthAmerica.USA.641	-95.7129	37.0902	Daphnia pulex	NorthAmerica	SRR7589183	PRJNA482684	SAMN09711177	https://www.ncbi.nlm.nih.gov/bioproject/PRJNA482684	Maruki, 2018
EB-00059	Daphnia.pulex.NorthAmerica.USA.642	-95.7129	37.0902	Daphnia pulex	NorthAmerica	SRR7591932	PRJNA482684	SAMN09711179	https://www.ncbi.nlm.nih.gov/bioproject/PRJNA482684	Maruki, 2018
EB-00053	Daphnia.pulex.NorthAmerica.USA.643	-95.7129	37.0902	Daphnia pulex	NorthAmerica	SRR7591933	PRJNA482684	SAMN09711179	https://www.ncbi.nlm.nih.gov/bioproject/PRJNA482684	Maruki, 2018
EB-00050	Daphnia.pulex.NorthAmerica.USA.644	-95.7129	37.0902	Daphnia pulex	NorthAmerica	SRR7591934	PRJNA482684	SAMN09711179	https://www.ncbi.nlm.nih.gov/bioproject/PRJNA482684	Maruki, 2018
EB-00049	Daphnia.pulex.NorthAmerica.USA.645	-95.7129	37.0902	Daphnia pulex	NorthAmerica	SRR7591935	PRJNA482684	SAMN09711179	https://www.ncbi.nlm.nih.gov/bioproject/PRJNA482684	Maruki, 2018
EB-00048	Daphnia.pulex.NorthAmerica.USA.646	-95.7129	37.0902	Daphnia pulex	NorthAmerica	SRR7591936	PRJNA482684	SAMN09711179	https://www.ncbi.nlm.nih.gov/bioproject/PRJNA482684	Maruki, 2018
EB-00058	Daphnia.pulex.NorthAmerica.USA.647	-95.7129	37.0902	Daphnia pulex	NorthAmerica	SRR7591937	PRJNA482684	SAMN09711179	https://www.ncbi.nlm.nih.gov/bioproject/PRJNA482684	Maruki, 2018
EB-00057	Daphnia.pulex.NorthAmerica.USA.648	-95.7129	37.0902	Daphnia pulex	NorthAmerica	SRR7591938	PRJNA482684	SAMN09711179	https://www.ncbi.nlm.nih.gov/bioproject/PRJNA482684	Maruki, 2018
EB-00054	Daphnia.pulex.NorthAmerica.USA.649	-95.7129	37.0902	Daphnia pulex	NorthAmerica	SRR7591940	PRJNA482684	SAMN09711179	https://www.ncbi.nlm.nih.gov/bioproject/PRJNA482684	Maruki, 2018
EB-00031	Daphnia.pulex.NorthAmerica.USA.650	-95.7129	37.0902	Daphnia pulex	NorthAmerica	SRR7591941	PRJNA482684	SAMN09711179	https://www.ncbi.nlm.nih.gov/bioproject/PRJNA482684	Maruki, 2018
EB-00032	Daphnia.pulex.NorthAmerica.USA.651	-95.7129	37.0902	Daphnia pulex	NorthAmerica	SRR7591942	PRJNA482684	SAMN09711179	https://www.ncbi.nlm.nih.gov/bioproject/PRJNA482684	Maruki, 2018
EB-00034	Daphnia.pulex.NorthAmerica.USA.652	-95.7129	37.0902	Daphnia pulex	NorthAmerica	SRR7591943	PRJNA482684	SAMN09711179	https://www.ncbi.nlm.nih.gov/bioproject/PRJNA482684	Maruki, 2018
EB-00039	Daphnia.pulex.NorthAmerica.USA.653	-95.7129	37.0902	Daphnia pulex	NorthAmerica	SRR7591944	PRJNA482684	SAMN09711179	https://www.ncbi.nlm.nih.gov/bioproject/PRJNA482684	Maruki, 2018
EB-00027	Daphnia.pulex.NorthAmerica.USA.654	-95.7129	37.0902	Daphnia pulex	NorthAmerica	SRR7591945	PRJNA482684	SAMN09711179	https://www.ncbi.nlm.nih.gov/bioproject/PRJNA482684	Maruki, 2018
EB-00028	Daphnia.pulex.NorthAmerica.USA.655	-95.7129	37.0902	Daphnia pulex	NorthAmerica	SRR7591946	PRJNA482684	SAMN09711179	https://www.ncbi.nlm.nih.gov/bioproject/PRJNA482684	Maruki, 2018
EB-00029	Daphnia.pulex.NorthAmerica.USA.656	-95.7129	37.0902	Daphnia pulex	NorthAmerica	SRR7591947	PRJNA482684	SAMN09711179	https://www.ncbi.nlm.nih.gov/bioproject/PRJNA482684	Maruki, 2018
EB-00044	Daphnia.pulex.NorthAmerica.USA.657	-95.7129	37.0902	Daphnia pulex	NorthAmerica	SRR7591949	PRJNA482684	SAMN09711179	https://www.ncbi.nlm.nih.gov/bioproject/PRJNA482684	Maruki, 2018
EB-00045	Daphnia.pulex.NorthAmerica.USA.658	-95.7129	37.0902	Daphnia pulex	NorthAmerica	SRR7591950	PRJNA482684	SAMN09711179	https://www.ncbi.nlm.nih.gov/bioproject/PRJNA482684	Maruki, 2018
EB-00015	Daphnia.pulex.NorthAmerica.USA.659	-95.7129	37.0902	Daphnia pulex	NorthAmerica	SRR7591951	PRJNA482684	SAMN09711179	https://www.ncbi.nlm.nih.gov/bioproject/PRJNA482684	Maruki, 2018
EB-00012	Daphnia.pulex.NorthAmerica.USA.660	-95.7129	37.0902	Daphnia pulex	NorthAmerica	SRR7591952	PRJNA482684	SAMN09711179	https://www.ncbi.nlm.nih.gov/bioproject/PRJNA482684	Maruki, 2018
EB-00017	Daphnia.pulex.NorthAmerica.USA.661	-95.7129	37.0902	Daphnia pulex	NorthAmerica	SRR7591953	PRJNA482684	SAMN09711179	https://www.ncbi.nlm.nih.gov/bioproject/PRJNA482684	Maruki, 2018
EB-00016	Daphnia.pulex.NorthAmerica.USA.662	-95.7129	37.0902	Daphnia pulex	NorthAmerica	SRR7591954	PRJNA482684	SAMN09711179	https://www.ncbi.nlm.nih.gov/bioproject/PRJNA482684	Maruki, 2018
EB-00019	Daphnia.pulex.NorthAmerica.USA.663	-95.7129	37.0902	Daphnia pulex	NorthAmerica	SRR7591955	PRJNA482684	SAMN09711179	https://www.ncbi.nlm.nih.gov/bioproject/PRJNA482684	Maruki, 2018
EB-00018	Daphnia.pulex.NorthAmerica.USA.664	-95.7129	37.0902	Daphnia pulex	NorthAmerica	SRR7591956	PRJNA482684	SAMN09711179	https://www.ncbi.nlm.nih.gov/bioproject/PRJNA482684	Maruki, 2018
EB-00023	Daphnia.pulex.NorthAmerica.USA.665	-95.7129	37.0902	Daphnia pulex	NorthAmerica	SRR7591957	PRJNA482684	SAMN09711179	https://www.ncbi.nlm.nih.gov/bioproject/PRJNA482684	Maruki, 2018
EB-00020	Daphnia.pulex.NorthAmerica.USA.666	-95.7129	37.0902	Daphnia pulex	NorthAmerica	SRR7591958	PRJNA482684	SAMN09711179	https://www.ncbi.nlm.nih.gov/bioproject/PRJNA482684	Maruki, 2018
EB-00025	Daphnia.pulex.NorthAmerica.USA.667	-95.7129	37.0902	Daphnia pulex	NorthAmerica	SRR7591959	PRJNA482684	SAMN09711179	https://www.ncbi.nlm.nih.gov/bioproject/PRJNA482684	Maruki, 2018
EB-00024	Daphnia.pulex.NorthAmerica.USA.668	-95.7129	37.0902	Daphnia pulex	NorthAmerica	SRR7591960	PRJNA482684	SAMN09711179	https://www.ncbi.nlm.nih.gov/bioproject/PRJNA482684	Maruki, 2018
EB-00131	Daphnia.pulex.NorthAmerica.USA.669	-95.7129	37.0902	Daphnia pulex	NorthAmerica	SRR7591962	PRJNA482684	SAMN09711179	https://www.ncbi.nlm.nih.gov/bioproject/PRJNA482684	Maruki, 2018
EB-00133	Daphnia.pulex.NorthAmerica.USA.670	-95.7129	37.0902	Daphnia pulex	NorthAmerica	SRR7591964	PRJNA482684	SAMN09711179	https://www.ncbi.nlm.nih.gov/bioproject/PRJNA482684	Maruki, 2018
EB-00137	Daphnia.pulex.NorthAmerica.USA.671	-95.7129	37.0902	Daphnia pulex	NorthAmerica	SRR7591965	PRJNA482684	SAMN09711179	https://www.ncbi.nlm.nih.gov/bioproject/PRJNA482684	Maruki, 2018
EB-00129	Daphnia.pulex.NorthAmerica.USA.672	-95.7129	37.0902	Daphnia pulex	NorthAmerica	SRR7591967	PRJNA482684	SAMN09711179	https://www.ncbi.nlm.nih.gov/bioproject/PRJNA482684	Maruki, 2018
EB-00130	Daphnia.pulex.NorthAmerica.USA.673	-95.7129	37.0902	Daphnia pulex	NorthAmerica	SRR7591968	PRJNA482684	SAMN09711179	https://www.ncbi.nlm.nih.gov/bioproject/PRJNA482684	Maruki, 2018
EB-00122	Daphnia.pulex.NorthAmerica.USA.674	-95.7129	37.0902	Daphnia pulex	NorthAmerica	SRR7591969	PRJNA482684	SAMN09711179	https://www.ncbi.nlm.nih.gov/bioproject/PRJNA482684	Maruki, 2018
EB-00123	Daphnia.pulex.NorthAmerica.USA.675	-95.7129	37.0902	Daphnia pulex	NorthAmerica	SRR7591970	PRJNA482684	SAMN09711179	https://www.ncbi.nlm.nih.gov/bioproject/PRJNA482684	Maruki, 2018
EB-00120	Daphnia.pulex.NorthAmerica.USA.676	-95.7129	37.0902	Daphnia pulex	NorthAmerica	SRR7591971	PRJNA482684	SAMN09711179	https://www.ncbi.nlm.nih.gov/bioproject/PRJNA482684	Maruki, 2018
EB-00121	Daphnia.pulex.NorthAmerica.USA.677	-95.7129	37.0902	Daphnia pulex	NorthAmerica	SRR7591972	PRJNA482684	SAMN09711179	https://www.ncbi.nlm.nih.gov/bioproject/PRJNA482684	Maruki, 2018
EB-00125	Daphnia.pulex.NorthAmerica.USA.679	-95.7129	37.0902	Daphnia pulex	NorthAmerica	SRR7591975	PRJNA482684	SAMN09711179	https://www.ncbi.nlm.nih.gov/bioproject/PRJNA482684	Maruki, 2018
EB-00117	Daphnia.pulex.NorthAmerica.USA.680	-95.7129	37.0902	Daphnia pulex	NorthAmerica	SRR7591977	PRJNA482684	SAMN09711179	https://www.ncbi.nlm.nih.gov/bioproject/PRJNA482684	Maruki, 2018
EB-00115	Daphnia.pulex.NorthAmerica.USA.681	-95.7129	37.0902	Daphnia pulex	NorthAmerica	SRR7591979	PRJNA482684	SAMN09711179	https://www.ncbi.nlm.nih.gov/bioproject/PRJNA482684	Maruki, 2018
EB-00113	Daphnia.pulex.NorthAmerica.USA.682	-95.7129	37.0902	Daphnia pulex	NorthAmerica	SRR7591980	PRJNA482684	SAMN09711179	https://www.ncbi.nlm.nih.gov/bioproject/PRJNA482684	Maruki, 2018
EB-00112	Daphnia.pulex.NorthAmerica.USA.683	-95.7129	37.0902	Daphnia pulex	NorthAmerica	SRR7591981	PRJNA482684	SAMN09711179	https://www.ncbi.nlm.nih.gov/bioproject/PRJNA482684	Maruki, 2018
EB-00110	Daphnia.pulex.NorthAmerica.USA.684	-95.7129	37.0902	Daphnia pulex	NorthAmerica	SRR7591982	PRJNA482684	SAMN09711179	https://www.ncbi.nlm.nih.gov/bioproject/PRJNA482684	Maruki, 2018
EB-00109	Daphnia.pulex.NorthAmerica.USA.685	-95.7129	37.0902	Daphnia pulex	NorthAmerica	SRR7591983	PRJNA482684	SAMN09711179	https://www.ncbi.nlm.nih.gov/bioproject/PRJNA482684	Maruki, 2018
EB-00108	Daphnia.pulex.NorthAmerica.USA.686	-95.7129	37.0902	Daphnia pulex	NorthAmerica	SRR7591984	PRJNA482684	SAMN09711179	https://www.ncbi.nlm.nih.gov/bioproject/PRJNA482684	Maruki, 2018
EB-00118	Daphnia.pulex.NorthAmerica.USA.687	-95.7129	37.0902	Daphnia pulex	NorthAmerica	SRR7591986	PRJNA482684	SAMN09711179	https://www.ncbi.nlm.nih.gov/bioproject/PRJNA482684	Maruki, 2018
EB-00093	Daphnia.pulex.NorthAmerica.USA.688	-95.7129	37.0902	Daphnia pulex	NorthAmerica	SRR7591988	PRJNA482684	SAMN09711179	https://www.ncbi.nlm.nih.gov/bioproject/PRJNA482684	Maruki, 2018
EB-00094	Daphnia.pulex.NorthAmerica.USA.689	-95.7129	37.0902	Daphnia pulex	NorthAmerica	SRR7591989	PRJNA482684	SAMN09711179	https://www.ncbi.nlm.nih.gov/bioproject/PRJNA482684	Maruki, 2018
EB-00095	Daphnia.pulex.NorthAmerica.USA.690	-95.7129	37.0902	Daphnia pulex	NorthAmerica	SRR7591990	PRJNA482684	SAMN09711179	https://www.ncbi.nlm.nih.gov/bioproject/PRJNA482684	Maruki, 2018
EB-00099	Daphnia.pulex.NorthAmerica.USA.691	-95.7129	37.0902	Daphnia pulex	NorthAmerica	SRR7591992	PRJNA482684	SAMN09711179	https://www.ncbi.nlm.nih.gov/bioproject/PRJNA482684	Maruki, 2018
EB-00103	Daphnia.pulex.NorthAmerica.USA.692	-95.7129	37.0902	Daphnia pulex	NorthAmerica	SRR7591994	PRJNA482684	SAMN09711179	https://www.ncbi.nlm.nih.gov/bioproject/PRJNA482684	Maruki, 2018
EB-00104	Daphnia.pulex.NorthAmerica.USA.693	-95.7129	37.0902	Daphnia pulex	NorthAmerica	SRR7591995	PRJNA482684	SAMN09711179	https://www.ncbi.nlm.nih.gov/bioproject/PRJNA482684	Maruki, 2018
EB-00107	Daphnia.pulex.NorthAmerica.USA.694	-95.7129	37.0902	Daphnia pulex	NorthAmerica	SRR7591996	PRJNA482684	SAMN09711179	https://www.ncbi.nlm.nih.gov/bioproject/PRJNA482684	Maruki, 2018
EB-00005	Daphnia.pulex.NorthAmerica.USA.695	-95.7129	37.0902	Daphnia pulex	NorthAmerica	SRR7591997	PRJNA482684	SAMN09711179	https://www.ncbi.nlm.nih.gov/bioproject/PRJNA482684	Maruki, 2018
EB-00003	Daphnia.pulex.NorthAmerica.USA.696	-95.7129	37.0902	Daphnia pulex	NorthAmerica	SRR7591998	PRJNA482684	SAMN09711179	https://www.ncbi.nlm.nih.gov/bioproject/PRJNA482684	Maruki, 2018
EB-00002	Daphnia.pulex.NorthAmerica.USA.697	-95.7129	37.0902	Daphnia pulex	NorthAmerica	SRR7591999	PRJNA482684	SAMN09711179	https://www.ncbi.nlm.nih.gov/bioproject/PRJNA482684	Maruki, 2018
EB-00001	Daphnia.pulex.NorthAmerica.USA.698	-95.7129	37.0902	Daphnia pulex	NorthAmerica	SRR7592000	PRJNA482684	SAMN09711179	https://www.ncbi.nlm.nih.gov/bioproject/PRJNA482684	Maruki, 2018
EB-00009	Daphnia.pulex.NorthAmerica.USA.699	-95.7129	37.0902	Daphnia pulex	NorthAmerica	SRR7592001	PRJNA482684	SAMN09711179	https://www.ncbi.nlm.nih.gov/bioproject/PRJNA482684	Maruki, 2018
EB-00006	Daphnia.pulex.NorthAmerica.USA.701	-95.7129	37.0902	Daphnia pulex	NorthAmerica	SRR7592004	PRJNA482684	SAMN09711179	https://www.ncbi.nlm.nih.gov/bioproject/PRJNA482684	Maruki, 2018
EB-00011	Daphnia.pulex.NorthAmerica.USA.702	-95.7129	37.0902	Daphnia pulex	NorthAmerica	SRR7592005	PRJNA482684	SAMN09711179	https://www.ncbi.nlm.nih.gov/bioproject/PRJNA482684	Maruki, 2018
EB-00010	Daphnia.pulex.NorthAmerica.USA.703	-95.7129	37.0902	Daphnia pulex	NorthAmerica	SRR7592006	PRJNA482684	SAMN09711179	https://www.ncbi.nlm.nih.gov/bioproject/PRJNA482684	Maruki, 2018
EB-00090	Daphnia.pulex.NorthAmerica.USA.704	-95.7129	37.0902	Daphnia pulex	NorthAmerica	SRR7592007	PRJNA482684	SAMN09711179	https://www.ncbi.nlm.nih.gov/bioproject/PRJNA482684	Maruki, 2018
EB-00089	Daphnia.pulex.NorthAmerica.USA.705	-95.7129	37.0902	Daphnia pulex	NorthAmerica	SRR7592008	PRJNA482684	SAMN09711179	https://www.ncbi.nlm.nih.gov/bioproject/PRJNA482684	Maruki, 2018
EB-00086	Daphnia.pulex.NorthAmerica.USA.706	-95.7129	37.0902	Daphnia pulex	NorthAmerica	SRR7592009	PRJNA482684	SAMN09711179	https://www.ncbi.nlm.nih.gov/bioproject/PRJNA482684	Maruki, 2018
EB-00084	Daphnia.pulex.NorthAmerica.USA.707	-95.7129	37.0902	Daphnia pulex	NorthAmerica	SRR7592010	PRJNA482684	SAMN09711179	https://www.ncbi.nlm.nih.gov/bioproject/PRJNA482684	Maruki, 2018
EB-00088	Daphnia.pulex.NorthAmerica.USA.708	-95.7129	37.0902	Daphnia pulex	NorthAmerica	SRR7592011	PRJNA482684	SAMN09711179	https://www.ncbi.nlm.nih.gov/bioproject/PRJNA482684	Maruki, 2018
EB-00076	Daphnia.pulex.NorthAmerica.USA.709	-95.7129	37.0902	Daphnia pulex	NorthAmerica	SRR7592013	PRJNA482684	SAMN09711179	https://www.ncbi.nlm.nih.gov/bioproject/PRJNA482684	Maruki, 2018
EB-00075	Daphnia.pulex.NorthAmerica.USA.710	-95.7129	37.0902	Daphnia pulex	NorthAmerica	SRR7592014	PRJNA482684	SAMN09711179	https://www.ncbi.nlm.nih.gov/bioproject/PRJNA482684	Maruki, 2018
EB-00083	Daphnia.pulex.NorthAmerica.USA.711	-95.7129	37.0902	Daphnia pulex	NorthAmerica	SRR7592015	PRJNA482684	SAMN09711179	https://www.ncbi.nlm.nih.gov/bioproject/PRJNA482684	Maruki, 2018
EB-00082	Daphnia.pulex.NorthAmerica.USA.712	-95.7129	37.0902	Daphnia pulex	NorthAmerica	SRR7592016	PRJNA482684	SAMN09711179	https://www.ncbi.nlm.nih.gov/bioproject/PRJNA482684	Maruki, 2018
EB-00072	Daphnia.pulex.NorthAmerica.USA.713	-95.7129	37.0902	Daphnia pulex	NorthAmerica	SRR7592017	PRJNA482684	SAMN09711179	https://www.ncbi.nlm.nih.gov/bioproject/PRJNA482684	Maruki, 2018
EB-00069	Daphnia.pulex.NorthAmerica.USA.714	-95.7129	37.0902	Daphnia pulex	NorthAmerica	SRR7592019	PRJNA482684	SAMN09711179	https://www.ncbi.nlm.nih.gov/bioproject/PRJNA482684	Maruki, 2018
EB-00071	Daphnia.pulex.NorthAmerica.USA.715	-95.7129	37.0902	Daphnia pulex	NorthAmerica	SRR7592020	PRJNA482684	SAMN09711179	https://www.ncbi.nlm.nih.gov/bioproject/PRJNA482684	Maruki, 2018
EB-00065	Daphnia.pulex.NorthAmerica.USA.716	-95.7129	37.0902	Daphnia pulex	NorthAmerica	SRR7592021	PRJNA482684	SAMN09711179	https://www.ncbi.nlm.nih.gov/bioproject/PRJNA482684	Maruki, 2018
EB-00068	Daphnia.pulex.NorthAmerica.USA.717	-95.7129	37.0902	Daphnia pulex	NorthAmerica	SRR7592022	PRJNA482684	SAMN09711179	https://www.ncbi.nlm.nih.gov/bioproject/PRJNA482684	Maruki, 2018
EB-00063	Daphnia.pulex.NorthAmerica.USA.718	-95.7129	37.0902	Daphnia pulex	NorthAmerica	SRR7592023	PRJNA482684	SAMN09711179	https://www.ncbi.nlm.nih.gov/bioproject/PRJNA482684	Maruki, 2018
EB-00064	Daphnia.pulex.NorthAmerica.USA.719	-95.7129	37.0902	Daphnia pulex	NorthAmerica	SRR7592024	PRJNA482684	SAMN09711179	https://www.ncbi.nlm.nih.gov/bioproject/PRJNA482684	Maruki, 2018
EB-00062	Daphnia.pulex.NorthAmerica.USA.720	-95.7129	37.0902	Daphnia pulex	NorthAmerica	SRR7592026	PRJNA482684	SAMN09711179	https://www.ncbi.nlm.nih.gov/bioproject/PRJNA482684	Maruki, 2018
CHQ-00144	Daphnia.pulex.NorthAmerica.USA.912	-95.7129	37.0902	Daphnia pulex	NorthAmerica	SRR7592615	PRJNA482684	SAMN09711178	https://www.ncbi.nlm.nih.gov/bioproject/PRJNA482684	Maruki, 2018
CHQ-00142	Daphnia.pulex.NorthAmerica.USA.914	-95.7129	37.0902	Daphnia pulex	NorthAmerica	SRR7592617	PRJNA482684	SAMN09711178	https://www.ncbi.nlm.nih.gov/bioproject/PRJNA482684	Maruki, 2018
CHQ-00141	Daphnia.pulex.NorthAmerica.USA.915	-95.7129	37.0902	Daphnia pulex	NorthAmerica	SRR7592618	PRJNA482684	SAMN09711178	https://www.ncbi.nlm.nih.gov/bioproject/PRJNA482684	Maruki, 2018
CHQ-00140	Daphnia.pulex.NorthAmerica.USA.916	-95.7129	37.0902	Daphnia pulex	NorthAmerica	SRR7592619	PRJNA482684	SAMN09711178	https://www.ncbi.nlm.nih.gov/bioproject/PRJNA482684	Maruki, 2018
CHQ-00139	Daphnia.pulex.NorthAmerica.USA.917	-95.7129	37.0902	Daphnia pulex	NorthAmerica	SRR7592620	PRJNA482684	SAMN09711178	https://www.ncbi.nlm.nih.gov/bioproject/PRJNA482684	Maruki, 2018
CHQ-00138	Daphnia.pulex.NorthAmerica.USA.918	-95.7129	37.0902	Daphnia pulex	NorthAmerica	SRR7592621	PRJNA482684	SAMN09711178	https://www.ncbi.nlm.nih.gov/bioproject/PRJNA482684	Maruki, 2018
CHQ-00136	Daphnia.pulex.NorthAmerica.USA.920	-95.7129	37.0902	Daphnia pulex	NorthAmerica	SRR7592623	PRJNA482684	SAMN09711178	https://www.ncbi.nlm.nih.gov/bioproject/PRJNA482684	Maruki, 2018
CHQ-00135	Daphnia.pulex.NorthAmerica.USA.921	-95.7129	37.0902	Daphnia pulex	NorthAmerica	SRR7592624	PRJNA482684	SAMN09711178	https://www.ncbi.nlm.nih.gov/bioproject/PRJNA482684	Maruki, 2018
CHQ-00126	Daphnia.pulex.NorthAmerica.USA.922	-95.7129	37.0902	Daphnia pulex	NorthAmerica	SRR7592625	PRJNA482684	SAMN09711178	https://www.ncbi.nlm.nih.gov/bioproject/PRJNA482684	Maruki, 2018
CHQ-00128	Daphnia.pulex.NorthAmerica.USA.923	-95.7129	37.0902	Daphnia pulex	NorthAmerica	SRR7592626	PRJNA482684	SAMN09711178	https://www.ncbi.nlm.nih.gov/bioproject/PRJNA482684	Maruki, 2018
CHQ-00123	Daphnia.pulex.NorthAmerica.USA.924	-95.7129	37.0902	Daphnia pulex	NorthAmerica	SRR7592627	PRJNA482684	SAMN09711178	https://www.ncbi.nlm.nih.gov/bioproject/PRJNA482684	Maruki, 2018
CHQ-00125	Daphnia.pulex.NorthAmerica.USA.925	-95.7129	37.0902	Daphnia pulex	NorthAmerica	SRR7592628	PRJNA482684	SAMN09711178	https://www.ncbi.nlm.nih.gov/bioproject/PRJNA482684	Maruki, 2018
CHQ-00131	Daphnia.pulex.NorthAmerica.USA.926	-95.7129	37.0902	Daphnia pulex	NorthAmerica	SRR7592629	PRJNA482684	SAMN09711178	https://www.ncbi.nlm.nih.gov/bioproject/PRJNA482684	Maruki, 2018
CHQ-00132	Daphnia.pulex.NorthAmerica.USA.927	-95.7129	37.0902	Daphnia pulex	NorthAmerica	SRR7592630	PRJNA482684	SAMN09711178	https://www.ncbi.nlm.nih.gov/bioproject/PRJNA482684	Maruki, 2018
CHQ-00129	Daphnia.pulex.NorthAmerica.USA.928	-95.7129	37.0902	Daphnia pulex	NorthAmerica	SRR7592631	PRJNA482684	SAMN09711178	https://www.ncbi.nlm.nih.gov/bioproject/PRJNA482684	Maruki, 2018
CHQ-00130	Daphnia.pulex.NorthAmerica.USA.929	-95.7129	37.0902	Daphnia pulex	NorthAmerica	SRR7592632	PRJNA482684	SAMN09711178	https://www.ncbi.nlm.nih.gov/bioproject/PRJNA482684	Maruki, 2018
CHQ-00133	Daphnia.pulex.NorthAmerica.USA.930	-95.7129	37.0902	Daphnia pulex	NorthAmerica	SRR7592633	PRJNA482684	SAMN09711178	https://www.ncbi.nlm.nih.gov/bioproject/PRJNA482684	Maruki, 2018
CHQ-00134	Daphnia.pulex.NorthAmerica.USA.931	-95.7129	37.0902	Daphnia pulex	NorthAmerica	SRR7592634	PRJNA482684	SAMN09711178	https://www.ncbi.nlm.nih.gov/bioproject/PRJNA482684	Maruki, 2018
CHQ-00030	Daphnia.pulex.NorthAmerica.USA.932	-95.7129	37.0902	Daphnia pulex	NorthAmerica	SRR7592635	PRJNA482684	SAMN09711178	https://www.ncbi.nlm.nih.gov/bioproject/PRJNA482684	Maruki, 2018
CHQ-00031	Daphnia.pulex.NorthAmerica.USA.933	-95.7129	37.0902	Daphnia pulex	NorthAmerica	SRR7592636	PRJNA482684	SAMN09711178	https://www.ncbi.nlm.nih.gov/bioproject/PRJNA482684	Maruki, 2018
CHQ-00033	Daphnia.pulex.NorthAmerica.USA.934	-95.7129	37.0902	Daphnia pulex	NorthAmerica	SRR7592637	PRJNA482684	SAMN09711178	https://www.ncbi.nlm.nih.gov/bioproject/PRJNA482684	Maruki, 2018
CHQ-00034	Daphnia.pulex.NorthAmerica.USA.935	-95.7129	37.0902	Daphnia pulex	NorthAmerica	SRR7592638	PRJNA482684	SAMN09711178	https://www.ncbi.nlm.nih.gov/bioproject/PRJNA482684	Maruki, 2018
CHQ-00035	Daphnia.pulex.NorthAmerica.USA.936	-95.7129	37.0902	Daphnia pulex	NorthAmerica	SRR7592639	PRJNA482684	SAMN09711178	https://www.ncbi.nlm.nih.gov/bioproject/PRJNA482684	Maruki, 2018
CHQ-00036	Daphnia.pulex.NorthAmerica.USA.937	-95.7129	37.0902	Daphnia pulex	NorthAmerica	SRR7592640	PRJNA482684	SAMN09711178	https://www.ncbi.nlm.nih.gov/bioproject/PRJNA482684	Maruki, 2018
CHQ-00037	Daphnia.pulex.NorthAmerica.USA.938	-95.7129	37.0902	Daphnia pulex	NorthAmerica	SRR7592641	PRJNA482684	SAMN09711178	https://www.ncbi.nlm.nih.gov/bioproject/PRJNA482684	Maruki, 2018
CHQ-00039	Daphnia.pulex.NorthAmerica.USA.939	-95.7129	37.0902	Daphnia pulex	NorthAmerica	SRR7592642	PRJNA482684	SAMN09711178	https://www.ncbi.nlm.nih.gov/bioproject/PRJNA482684	Maruki, 2018
CHQ-00043	Daphnia.pulex.NorthAmerica.USA.940	-95.7129	37.0902	Daphnia pulex	NorthAmerica	SRR7592643	PRJNA482684	SAMN09711178	https://www.ncbi.nlm.nih.gov/bioproject/PRJNA482684	Maruki, 2018
CHQ-00044	Daphnia.pulex.NorthAmerica.USA.941	-95.7129	37.0902	Daphnia pulex	NorthAmerica	SRR7592644	PRJNA482684	SAMN09711178	https://www.ncbi.nlm.nih.gov/bioproject/PRJNA482684	Maruki, 2018
CHQ-00145	Daphnia.pulex.NorthAmerica.USA.942	-95.7129	37.0902	Daphnia pulex	NorthAmerica	SRR7592645	PRJNA482684	SAMN09711178	https://www.ncbi.nlm.nih.gov/bioproject/PRJNA482684	Maruki, 2018
CHQ-00146	Daphnia.pulex.NorthAmerica.USA.943	-95.7129	37.0902	Daphnia pulex	NorthAmerica	SRR7592646	PRJNA482684	SAMN09711178	https://www.ncbi.nlm.nih.gov/bioproject/PRJNA482684	Maruki, 2018
CHQ-00147	Daphnia.pulex.NorthAmerica.USA.944	-95.7129	37.0902	Daphnia pulex	NorthAmerica	SRR7592647	PRJNA482684	SAMN09711178	https://www.ncbi.nlm.nih.gov/bioproject/PRJNA482684	Maruki, 2018
CHQ-00148	Daphnia.pulex.NorthAmerica.USA.945	-95.7129	37.0902	Daphnia pulex	NorthAmerica	SRR7592648	PRJNA482684	SAMN09711178	https://www.ncbi.nlm.nih.gov/bioproject/PRJNA482684	Maruki, 2018
CHQ-00149	Daphnia.pulex.NorthAmerica.USA.946	-95.7129	37.0902	Daphnia pulex	NorthAmerica	SRR7592649	PRJNA482684	SAMN09711178	https://www.ncbi.nlm.nih.gov/bioproject/PRJNA482684	Maruki, 2018
CHQ-00150	Daphnia.pulex.NorthAmerica.USA.947	-95.7129	37.0902	Daphnia pulex	NorthAmerica	SRR7592650	PRJNA482684	SAMN09711178	https://www.ncbi.nlm.nih.gov/bioproject/PRJNA482684	Maruki, 2018
CHQ-00019	Daphnia.pulex.NorthAmerica.USA.948	-95.7129	37.0902	Daphnia pulex	NorthAmerica	SRR7592651	PRJNA482684	SAMN09711178	https://www.ncbi.nlm.nih.gov/bioproject/PRJNA482684	Maruki, 2018
CHQ-00022	Daphnia.pulex.NorthAmerica.USA.949	-95.7129	37.0902	Daphnia pulex	NorthAmerica	SRR7592652	PRJNA482684	SAMN09711178	https://www.ncbi.nlm.nih.gov/bioproject/PRJNA482684	Maruki, 2018
CHQ-00023	Daphnia.pulex.NorthAmerica.USA.950	-95.7129	37.0902	Daphnia pulex	NorthAmerica	SRR7592653	PRJNA482684	SAMN09711178	https://www.ncbi.nlm.nih.gov/bioproject/PRJNA482684	Maruki, 2018
CHQ-00025	Daphnia.pulex.NorthAmerica.USA.951	-95.7129	37.0902	Daphnia pulex	NorthAmerica	SRR7592654	PRJNA482684	SAMN09711178	https://www.ncbi.nlm.nih.gov/bioproject/PRJNA482684	Maruki, 2018
CHQ-00003	Daphnia.pulex.NorthAmerica.USA.952	-95.7129	37.0902	Daphnia pulex	NorthAmerica	SRR7592655	PRJNA482684	SAMN09711178	https://www.ncbi.nlm.nih.gov/bioproject/PRJNA482684	Maruki, 2018
CHQ-00006	Daphnia.pulex.NorthAmerica.USA.953	-95.7129	37.0902	Daphnia pulex	NorthAmerica	SRR7592656	PRJNA482684	SAMN09711178	https://www.ncbi.nlm.nih.gov/bioproject/PRJNA482684	Maruki, 2018
CHQ-00007	Daphnia.pulex.NorthAmerica.USA.954	-95.7129	37.0902	Daphnia pulex	NorthAmerica	SRR7592657	PRJNA482684	SAMN09711178	https://www.ncbi.nlm.nih.gov/bioproject/PRJNA482684	Maruki, 2018
CHQ-00009	Daphnia.pulex.NorthAmerica.USA.955	-95.7129	37.0902	Daphnia pulex	NorthAmerica	SRR7592658	PRJNA482684	SAMN09711178	https://www.ncbi.nlm.nih.gov/bioproject/PRJNA482684	Maruki, 2018
CHQ-00026	Daphnia.pulex.NorthAmerica.USA.956	-95.7129	37.0902	Daphnia pulex	NorthAmerica	SRR7592659	PRJNA482684	SAMN09711178	https://www.ncbi.nlm.nih.gov/bioproject/PRJNA482684	Maruki, 2018
CHQ-00028	Daphnia.pulex.NorthAmerica.USA.957	-95.7129	37.0902	Daphnia pulex	NorthAmerica	SRR7592660	PRJNA482684	SAMN09711178	https://www.ncbi.nlm.nih.gov/bioproject/PRJNA482684	Maruki, 2018
CHQ-00056	Daphnia.pulex.NorthAmerica.USA.958	-95.7129	37.0902	Daphnia pulex	NorthAmerica	SRR7592661	PRJNA482684	SAMN09711178	https://www.ncbi.nlm.nih.gov/bioproject/PRJNA482684	Maruki, 2018
CHQ-00055	Daphnia.pulex.NorthAmerica.USA.959	-95.7129	37.0902	Daphnia pulex	NorthAmerica	SRR7592662	PRJNA482684	SAMN09711178	https://www.ncbi.nlm.nih.gov/bioproject/PRJNA482684	Maruki, 2018
CHQ-00051	Daphnia.pulex.NorthAmerica.USA.960	-95.7129	37.0902	Daphnia pulex	NorthAmerica	SRR7592663	PRJNA482684	SAMN09711178	https://www.ncbi.nlm.nih.gov/bioproject/PRJNA482684	Maruki, 2018
CHQ-00049	Daphnia.pulex.NorthAmerica.USA.961	-95.7129	37.0902	Daphnia pulex	NorthAmerica	SRR7592664	PRJNA482684	SAMN09711178	https://www.ncbi.nlm.nih.gov/bioproject/PRJNA482684	Maruki, 2018
CHQ-00054	Daphnia.pulex.NorthAmerica.USA.962	-95.7129	37.0902	Daphnia pulex	NorthAmerica	SRR7592665	PRJNA482684	SAMN09711178	https://www.ncbi.nlm.nih.gov/bioproject/PRJNA482684	Maruki, 2018
CHQ-00053	Daphnia.pulex.NorthAmerica.USA.963	-95.7129	37.0902	Daphnia pulex	NorthAmerica	SRR7592666	PRJNA482684	SAMN09711178	https://www.ncbi.nlm.nih.gov/bioproject/PRJNA482684	Maruki, 2018
CHQ-00046	Daphnia.pulex.NorthAmerica.USA.964	-95.7129	37.0902	Daphnia pulex	NorthAmerica	SRR7592667	PRJNA482684	SAMN09711178	https://www.ncbi.nlm.nih.gov/bioproject/PRJNA482684	Maruki, 2018
CHQ-00045	Daphnia.pulex.NorthAmerica.USA.965	-95.7129	37.0902	Daphnia pulex	NorthAmerica	SRR7592668	PRJNA482684	SAMN09711178	https://www.ncbi.nlm.nih.gov/bioproject/PRJNA482684	Maruki, 2018
CHQ-00048	Daphnia.pulex.NorthAmerica.USA.966	-95.7129	37.0902	Daphnia pulex	NorthAmerica	SRR7592669	PRJNA482684	SAMN09711178	https://www.ncbi.nlm.nih.gov/bioproject/PRJNA482684	Maruki, 2018
CHQ-00047	Daphnia.pulex.NorthAmerica.USA.967	-95.7129	37.0902	Daphnia pulex	NorthAmerica	SRR7592670	PRJNA482684	SAMN09711178	https://www.ncbi.nlm.nih.gov/bioproject/PRJNA482684	Maruki, 2018
CHQ-00071	Daphnia.pulex.NorthAmerica.USA.968	-95.7129	37.0902	Daphnia pulex	NorthAmerica	SRR7592671	PRJNA482684	SAMN09711178	https://www.ncbi.nlm.nih.gov/bioproject/PRJNA482684	Maruki, 2018
CHQ-00073	Daphnia.pulex.NorthAmerica.USA.969	-95.7129	37.0902	Daphnia pulex	NorthAmerica	SRR7592672	PRJNA482684	SAMN09711178	https://www.ncbi.nlm.nih.gov/bioproject/PRJNA482684	Maruki, 2018
CHQ-00065	Daphnia.pulex.NorthAmerica.USA.970	-95.7129	37.0902	Daphnia pulex	NorthAmerica	SRR7592673	PRJNA482684	SAMN09711178	https://www.ncbi.nlm.nih.gov/bioproject/PRJNA482684	Maruki, 2018
CHQ-00070	Daphnia.pulex.NorthAmerica.USA.971	-95.7129	37.0902	Daphnia pulex	NorthAmerica	SRR7592674	PRJNA482684	SAMN09711178	https://www.ncbi.nlm.nih.gov/bioproject/PRJNA482684	Maruki, 2018
CHQ-00063	Daphnia.pulex.NorthAmerica.USA.972	-95.7129	37.0902	Daphnia pulex	NorthAmerica	SRR7592675	PRJNA482684	SAMN09711178	https://www.ncbi.nlm.nih.gov/bioproject/PRJNA482684	Maruki, 2018
CHQ-00064	Daphnia.pulex.NorthAmerica.USA.973	-95.7129	37.0902	Daphnia pulex	NorthAmerica	SRR7592676	PRJNA482684	SAMN09711178	https://www.ncbi.nlm.nih.gov/bioproject/PRJNA482684	Maruki, 2018
CHQ-00060	Daphnia.pulex.NorthAmerica.USA.974	-95.7129	37.0902	Daphnia pulex	NorthAmerica	SRR7592677	PRJNA482684	SAMN09711178	https://www.ncbi.nlm.nih.gov/bioproject/PRJNA482684	Maruki, 2018
CHQ-00061	Daphnia.pulex.NorthAmerica.USA.975	-95.7129	37.0902	Daphnia pulex	NorthAmerica	SRR7592678	PRJNA482684	SAMN09711178	https://www.ncbi.nlm.nih.gov/bioproject/PRJNA482684	Maruki, 2018
CHQ-00057	Daphnia.pulex.NorthAmerica.USA.976	-95.7129	37.0902	Daphnia pulex	NorthAmerica	SRR7592679	PRJNA482684	SAMN09711178	https://www.ncbi.nlm.nih.gov/bioproject/PRJNA482684	Maruki, 2018
CHQ-00058	Daphnia.pulex.NorthAmerica.USA.977	-95.7129	37.0902	Daphnia pulex	NorthAmerica	SRR7592680	PRJNA482684	SAMN09711178	https://www.ncbi.nlm.nih.gov/bioproject/PRJNA482684	Maruki, 2018
CHQ-00086	Daphnia.pulex.NorthAmerica.USA.978	-95.7129	37.0902	Daphnia pulex	NorthAmerica	SRR7592681	PRJNA482684	SAMN09711178	https://www.ncbi.nlm.nih.gov/bioproject/PRJNA482684	Maruki, 2018
CHQ-00085	Daphnia.pulex.NorthAmerica.USA.979	-95.7129	37.0902	Daphnia pulex	NorthAmerica	SRR7592682	PRJNA482684	SAMN09711178	https://www.ncbi.nlm.nih.gov/bioproject/PRJNA482684	Maruki, 2018
CHQ-00079	Daphnia.pulex.NorthAmerica.USA.980	-95.7129	37.0902	Daphnia pulex	NorthAmerica	SRR7592683	PRJNA482684	SAMN09711178	https://www.ncbi.nlm.nih.gov/bioproject/PRJNA482684	Maruki, 2018
CHQ-00078	Daphnia.pulex.NorthAmerica.USA.981	-95.7129	37.0902	Daphnia pulex	NorthAmerica	SRR7592684	PRJNA482684	SAMN09711178	https://www.ncbi.nlm.nih.gov/bioproject/PRJNA482684	Maruki, 2018
CHQ-00076	Daphnia.pulex.NorthAmerica.USA.982	-95.7129	37.0902	Daphnia pulex	NorthAmerica	SRR7592685	PRJNA482684	SAMN09711178	https://www.ncbi.nlm.nih.gov/bioproject/PRJNA482684	Maruki, 2018
CHQ-00075	Daphnia.pulex.NorthAmerica.USA.983	-95.7129	37.0902	Daphnia pulex	NorthAmerica	SRR7592686	PRJNA482684	SAMN09711178	https://www.ncbi.nlm.nih.gov/bioproject/PRJNA482684	Maruki, 2018
CHQ-00084	Daphnia.pulex.NorthAmerica.USA.984	-95.7129	37.0902	Daphnia pulex	NorthAmerica	SRR7592687	PRJNA482684	SAMN09711178	https://www.ncbi.nlm.nih.gov/bioproject/PRJNA482684	Maruki, 2018
CHQ-00083	Daphnia.pulex.NorthAmerica.USA.985	-95.7129	37.0902	Daphnia pulex	NorthAmerica	SRR7592688	PRJNA482684	SAMN09711178	https://www.ncbi.nlm.nih.gov/bioproject/PRJNA482684	Maruki, 2018
CHQ-00082	Daphnia.pulex.NorthAmerica.USA.986	-95.7129	37.0902	Daphnia pulex	NorthAmerica	SRR7592689	PRJNA482684	SAMN09711178	https://www.ncbi.nlm.nih.gov/bioproject/PRJNA482684	Maruki, 2018
CHQ-00094	Daphnia.pulex.NorthAmerica.USA.987	-95.7129	37.0902	Daphnia pulex	NorthAmerica	SRR7592691	PRJNA482684	SAMN09711178	https://www.ncbi.nlm.nih.gov/bioproject/PRJNA482684	Maruki, 2018
CHQ-00096	Daphnia.pulex.NorthAmerica.USA.988	-95.7129	37.0902	Daphnia pulex	NorthAmerica	SRR7592692	PRJNA482684	SAMN09711178	https://www.ncbi.nlm.nih.gov/bioproject/PRJNA482684	Maruki, 2018
CHQ-00097	Daphnia.pulex.NorthAmerica.USA.989	-95.7129	37.0902	Daphnia pulex	NorthAmerica	SRR7592693	PRJNA482684	SAMN09711178	https://www.ncbi.nlm.nih.gov/bioproject/PRJNA482684	Maruki, 2018
CHQ-00099	Daphnia.pulex.NorthAmerica.USA.990	-95.7129	37.0902	Daphnia pulex	NorthAmerica	SRR7592694	PRJNA482684	SAMN09711178	https://www.ncbi.nlm.nih.gov/bioproject/PRJNA482684	Maruki, 2018
CHQ-00090	Daphnia.pulex.NorthAmerica.USA.991	-95.7129	37.0902	Daphnia pulex	NorthAmerica	SRR7592695	PRJNA482684	SAMN09711178	https://www.ncbi.nlm.nih.gov/bioproject/PRJNA482684	Maruki, 2018
CHQ-00091	Daphnia.pulex.NorthAmerica.USA.992	-95.7129	37.0902	Daphnia pulex	NorthAmerica	SRR7592696	PRJNA482684	SAMN09711178	https://www.ncbi.nlm.nih.gov/bioproject/PRJNA482684	Maruki, 2018
CHQ-00092	Daphnia.pulex.NorthAmerica.USA.993	-95.7129	37.0902	Daphnia pulex	NorthAmerica	SRR7592697	PRJNA482684	SAMN09711178	https://www.ncbi.nlm.nih.gov/bioproject/PRJNA482684	Maruki, 2018
CHQ-00093	Daphnia.pulex.NorthAmerica.USA.994	-95.7129	37.0902	Daphnia pulex	NorthAmerica	SRR7592698	PRJNA482684	SAMN09711178	https://www.ncbi.nlm.nih.gov/bioproject/PRJNA482684	Maruki, 2018
CHQ-00100	Daphnia.pulex.NorthAmerica.USA.995	-95.7129	37.0902	Daphnia pulex	NorthAmerica	SRR7592699	PRJNA482684	SAMN09711178	https://www.ncbi.nlm.nih.gov/bioproject/PRJNA482684	Maruki, 2018
CHQ-00101	Daphnia.pulex.NorthAmerica.USA.996	-95.7129	37.0902	Daphnia pulex	NorthAmerica	SRR7592700	PRJNA482684	SAMN09711178	https://www.ncbi.nlm.nih.gov/bioproject/PRJNA482684	Maruki, 2018
CHQ-00104	Daphnia.pulex.NorthAmerica.USA.997	-95.7129	37.0902	Daphnia pulex	NorthAmerica	SRR7592701	PRJNA482684	SAMN09711178	https://www.ncbi.nlm.nih.gov/bioproject/PRJNA482684	Maruki, 2018
CHQ-00103	Daphnia.pulex.NorthAmerica.USA.998	-95.7129	37.0902	Daphnia pulex	NorthAmerica	SRR7592702	PRJNA482684	SAMN09711178	https://www.ncbi.nlm.nih.gov/bioproject/PRJNA482684	Maruki, 2018
CHQ-00108	Daphnia.pulex.NorthAmerica.USA.999	-95.7129	37.0902	Daphnia pulex	NorthAmerica	SRR7592703	PRJNA482684	SAMN09711178	https://www.ncbi.nlm.nih.gov/bioproject/PRJNA482684	Maruki, 2018
LPB-00097	Daphnia.pulex.NorthAmerica.CAN.825	-80.4528	42.6798	Daphnia pulex	NorthAmerica	SRR8401723	PRJNA513203	SAMN10698403	https://doi.org/10.1073/pnas.1903553116	Ye et al., 2019
LPB-00117	Daphnia.pulex.NorthAmerica.CAN.831	-80.4528	42.6798	Daphnia pulex	NorthAmerica	SRR8401670	PRJNA513203	SAMN10698407	https://doi.org/10.1073/pnas.1903553116	Ye et al., 2019
LPB-00096	Daphnia.pulex.NorthAmerica.CAN.837	-80.4528	42.6798	Daphnia pulex	NorthAmerica	SRR8401724	PRJNA513203	SAMN10698402	https://doi.org/10.1073/pnas.1903553116	Ye et al., 2019
LPB-00090	Daphnia.pulex.NorthAmerica.CAN.844	-80.4528	42.6798	Daphnia pulex	NorthAmerica	SRR8401636	PRJNA513203	SAMN10698394	https://doi.org/10.1073/pnas.1903553116	Ye et al., 2019
LPB-00092	Daphnia.pulex.NorthAmerica.CAN.845	-80.4528	42.6798	Daphnia pulex	NorthAmerica	SRR8401680	PRJNA513203	SAMN10698401	https://doi.org/10.1073/pnas.1903553116	Ye et al., 2019
LPB-00061	Daphnia.pulex.NorthAmerica.CAN.858	-80.4528	42.6798	Daphnia pulex	NorthAmerica	SRR8401719	PRJNA513203	SAMN10698400	https://doi.org/10.1073/pnas.1903553116	Ye et al., 2019
LPB-00051	Daphnia.pulex.NorthAmerica.CAN.875	-80.4528	42.6798	Daphnia pulex	NorthAmerica	SRR8401773	PRJNA513203	SAMN10698391	https://doi.org/10.1073/pnas.1903553116	Ye et al., 2019
LPB-00003	Daphnia.pulex.NorthAmerica.CAN.879	-80.4528	42.6798	Daphnia pulex	NorthAmerica	SRR8401735	PRJNA513203	SAMN10698387	https://doi.org/10.1073/pnas.1903553116	Ye et al., 2019
LPB-00031	Daphnia.pulex.NorthAmerica.CAN.889	-80.4528	42.6798	Daphnia pulex	NorthAmerica	SRR8401772	PRJNA513203	SAMN10698390	https://doi.org/10.1073/pnas.1903553116	Ye et al., 2019
LPB-00017	Daphnia.pulex.NorthAmerica.CAN.906	-80.4528	42.6798	Daphnia pulex	NorthAmerica	SRR8401656	PRJNA513203	SAMN10698397	https://doi.org/10.1073/pnas.1903553116	Ye et al., 2019
NFL-00110	Daphnia.pulex.NorthAmerica.USA.1032	-84.9223	39.9002	Daphnia pulex	NorthAmerica	SRR8401691	PRJNA513203	SAMN10698385	https://doi.org/10.1073/pnas.1903553116	Ye et al., 2019
NFL-00105	Daphnia.pulex.NorthAmerica.USA.1049	-84.9223	39.9002	Daphnia pulex	NorthAmerica	SRR8401692	PRJNA513203	SAMN10698384	https://doi.org/10.1073/pnas.1903553116	Ye et al., 2019
NFL-00042	Daphnia.pulex.NorthAmerica.USA.1075	-84.9223	39.9002	Daphnia pulex	NorthAmerica	SRR8401676	PRJNA513203	SAMN10698375	https://doi.org/10.1073/pnas.1903553116	Ye et al., 2019
NFL-00071	Daphnia.pulex.NorthAmerica.USA.1091	-84.9223	39.9002	Daphnia pulex	NorthAmerica	SRR8401697	PRJNA513203	SAMN10698370	https://doi.org/10.1073/pnas.1903553116	Ye et al., 2019
TEX-00085	Daphnia.pulex.NorthAmerica.USA.1112	-83.6	42.2	Daphnia pulex	NorthAmerica	SRR8401635	PRJNA513203	SAMN10698364	https://doi.org/10.1073/pnas.1903553116	Ye et al., 2019
TEX-00082	Daphnia.pulex.NorthAmerica.USA.1114	-83.6	42.2	Daphnia pulex	NorthAmerica	SRR8401631	PRJNA513203	SAMN10698362	https://doi.org/10.1073/pnas.1903553116	Ye et al., 2019
TEX-00120	Daphnia.pulex.NorthAmerica.USA.1142	-83.6	42.2	Daphnia pulex	NorthAmerica	SRR8401639	PRJNA513203	SAMN10698354	https://doi.org/10.1073/pnas.1903553116	Ye et al., 2019
TEX-00122	Daphnia.pulex.NorthAmerica.USA.1143	-83.6	42.2	Daphnia pulex	NorthAmerica	SRR8401637	PRJNA513203	SAMN10698369	https://doi.org/10.1073/pnas.1903553116	Ye et al., 2019
TEX-00023	Daphnia.pulex.NorthAmerica.USA.1145	-83.6	42.2	Daphnia pulex	NorthAmerica	SRR8401738	PRJNA513203	SAMN10698357	https://doi.org/10.1073/pnas.1903553116	Ye et al., 2019
TEX-00037	Daphnia.pulex.NorthAmerica.USA.1162	-83.6	42.2	Daphnia pulex	NorthAmerica	SRR8401739	PRJNA513203	SAMN10698358	https://doi.org/10.1073/pnas.1903553116	Ye et al., 2019
TEX-00046	Daphnia.pulex.NorthAmerica.USA.1177	-83.6	42.2	Daphnia pulex	NorthAmerica	SRR8401746	PRJNA513203	SAMN10698348	https://doi.org/10.1073/pnas.1903553116	Ye et al., 2019
TEX-00059	Daphnia.pulex.NorthAmerica.USA.1180	-83.6	42.2	Daphnia pulex	NorthAmerica	SRR8401626	PRJNA513203	SAMN10698360	https://doi.org/10.1073/pnas.1903553116	Ye et al., 2019
TEX-00055	Daphnia.pulex.NorthAmerica.USA.1184	-83.6	42.2	Daphnia pulex	NorthAmerica	SRR8401628	PRJNA513203	SAMN10698359	https://doi.org/10.1073/pnas.1903553116	Ye et al., 2019
POV-00063	Daphnia.pulex.NorthAmerica.USA.1259	-85.35	42.75	Daphnia pulex	NorthAmerica	SRR8401721	PRJNA513203	SAMN10698336	https://doi.org/10.1073/pnas.1903553116	Ye et al., 2019
POV-00018	Daphnia.pulex.NorthAmerica.USA.1281	-85.35	42.75	Daphnia pulex	NorthAmerica	SRR8401711	PRJNA513203	SAMN10698332	https://doi.org/10.1073/pnas.1903553116	Ye et al., 2019
POV-00002	Daphnia.pulex.NorthAmerica.USA.1289	-85.35	42.75	Daphnia pulex	NorthAmerica	SRR8401699	PRJNA513203	SAMN10698322	https://doi.org/10.1073/pnas.1903553116	Ye et al., 2019
POV-00074	Daphnia.pulex.NorthAmerica.USA.1304	-85.35	42.75	Daphnia pulex	NorthAmerica	SRR8401760	PRJNA513203	SAMN10698339	https://doi.org/10.1073/pnas.1903553116	Ye et al., 2019
TEX-00050	Daphnia.pulex.NorthAmerica.USA.1333	-83.6	42.2	Daphnia pulex	NorthAmerica	SRR8401629	PRJNA513203	SAMN10698349	https://doi.org/10.1073/pnas.1903553116	Ye et al., 2019
KAP-00004	Daphnia.pulex.NorthAmerica.USA.1351	-87.7366	40.1224	Daphnia pulex	NorthAmerica	SRR8401648	PRJNA513203	SAMN10698282	https://doi.org/10.1073/pnas.1903553116	Ye et al., 2019
KAP-00003	Daphnia.pulex.NorthAmerica.USA.1352	-87.7366	40.1224	Daphnia pulex	NorthAmerica	SRR8401649	PRJNA513203	SAMN10698243	https://doi.org/10.1073/pnas.1903553116	Ye et al., 2019
NFL-00060	Daphnia.pulex.NorthAmerica.USA.1369	-84.9223	39.9002	Daphnia pulex	NorthAmerica	SRR8401668	PRJNA513203	SAMN10698378	https://doi.org/10.1073/pnas.1903553116	Ye et al., 2019
POV-00012	Daphnia.pulex.NorthAmerica.USA.1409	-85.35	42.75	Daphnia pulex	NorthAmerica	SRR8401713	PRJNA513203	SAMN10698330	https://doi.org/10.1073/pnas.1903553116	Ye et al., 2019
KAP-00108	Daphnia.pulex.NorthAmerica.USA.1424	-87.7366	40.1224	Daphnia pulex	NorthAmerica	SRR8401728	PRJNA513203	SAMN10698319	https://doi.org/10.1073/pnas.1903553116	Ye et al., 2019
POV-00066	Daphnia.pulex.NorthAmerica.USA.1452	-85.35	42.75	Daphnia pulex	NorthAmerica	SRR8401761	PRJNA513203	SAMN10698338	https://doi.org/10.1073/pnas.1903553116	Ye et al., 2019
POV-00076	Daphnia.pulex.NorthAmerica.USA.1453	-85.35	42.75	Daphnia pulex	NorthAmerica	SRR8401762	PRJNA513203	SAMN10698325	https://doi.org/10.1073/pnas.1903553116	Ye et al., 2019
POV-00075	Daphnia.pulex.NorthAmerica.USA.1454	-85.35	42.75	Daphnia pulex	NorthAmerica	SRR8401763	PRJNA513203	SAMN10698340	https://doi.org/10.1073/pnas.1903553116	Ye et al., 2019
TEX-00066	Daphnia.pulex.NorthAmerica.USA.428	-83.6	42.2	Daphnia pulex	NorthAmerica	SRR8401633	PRJNA513203	SAMN10698361	https://doi.org/10.1073/pnas.1903553116	Ye et al., 2019
POV-00107	Daphnia.pulex.NorthAmerica.USA.445	-85.35	42.75	Daphnia pulex	NorthAmerica	SRR8401764	PRJNA513203	SAMN10698327	https://doi.org/10.1073/pnas.1903553116	Ye et al., 2019
POV-00102	Daphnia.pulex.NorthAmerica.USA.448	-85.35	42.75	Daphnia pulex	NorthAmerica	SRR8401765	PRJNA513203	SAMN10698326	https://doi.org/10.1073/pnas.1903553116	Ye et al., 2019
POV-00129	Daphnia.pulex.NorthAmerica.USA.449	-85.35	42.75	Daphnia pulex	NorthAmerica	SRR8401742	PRJNA513203	SAMN10698344	https://doi.org/10.1073/pnas.1903553116	Ye et al., 2019
POV-00122	Daphnia.pulex.NorthAmerica.USA.453	-85.35	42.75	Daphnia pulex	NorthAmerica	SRR8401741	PRJNA513203	SAMN10698343	https://doi.org/10.1073/pnas.1903553116	Ye et al., 2019
POV-00120	Daphnia.pulex.NorthAmerica.USA.454	-85.35	42.75	Daphnia pulex	NorthAmerica	SRR8401768	PRJNA513203	SAMN10698342	https://doi.org/10.1073/pnas.1903553116	Ye et al., 2019
KAP-00027	Daphnia.pulex.NorthAmerica.USA.494	-87.7366	40.1224	Daphnia pulex	NorthAmerica	SRR8401785	PRJNA513203	SAMN10698253	https://doi.org/10.1073/pnas.1903553116	Ye et al., 2019
KAP-00028	Daphnia.pulex.NorthAmerica.USA.495	-87.7366	40.1224	Daphnia pulex	NorthAmerica	SRR8401784	PRJNA513203	SAMN10698254	https://doi.org/10.1073/pnas.1903553116	Ye et al., 2019
KAP-00007	Daphnia.pulex.NorthAmerica.USA.496	-87.7366	40.1224	Daphnia pulex	NorthAmerica	SRR8401653	PRJNA513203	SAMN10698245	https://doi.org/10.1073/pnas.1903553116	Ye et al., 2019
KAP-00050	Daphnia.pulex.NorthAmerica.USA.497	-87.7366	40.1224	Daphnia pulex	NorthAmerica	SRR8401708	PRJNA513203	SAMN10698300	https://doi.org/10.1073/pnas.1903553116	Ye et al., 2019
KAP-00113	Daphnia.pulex.NorthAmerica.USA.500	-87.7366	40.1224	Daphnia pulex	NorthAmerica	SRR8401727	PRJNA513203	SAMN10698320	https://doi.org/10.1073/pnas.1903553116	Ye et al., 2019
KAP-00020	Daphnia.pulex.NorthAmerica.USA.501	-87.7366	40.1224	Daphnia pulex	NorthAmerica	SRR8401778	PRJNA513203	SAMN10698287	https://doi.org/10.1073/pnas.1903553116	Ye et al., 2019
KAP-00014	Daphnia.pulex.NorthAmerica.USA.502	-87.7366	40.1224	Daphnia pulex	NorthAmerica	SRR8401655	PRJNA513203	SAMN10698247	https://doi.org/10.1073/pnas.1903553116	Ye et al., 2019
KAP-00029	Daphnia.pulex.NorthAmerica.USA.503	-87.7366	40.1224	Daphnia pulex	NorthAmerica	SRR8401754	PRJNA513203	SAMN10698290	https://doi.org/10.1073/pnas.1903553116	Ye et al., 2019
KAP-00019	Daphnia.pulex.NorthAmerica.USA.506	-87.7366	40.1224	Daphnia pulex	NorthAmerica	SRR8401779	PRJNA513203	SAMN10698250	https://doi.org/10.1073/pnas.1903553116	Ye et al., 2019
KAP-00099	Daphnia.pulex.NorthAmerica.USA.507	-87.7366	40.1224	Daphnia pulex	NorthAmerica	SRR8401624	PRJNA513203	SAMN10698277	https://doi.org/10.1073/pnas.1903553116	Ye et al., 2019
KAP-00033	Daphnia.pulex.NorthAmerica.USA.511	-87.7366	40.1224	Daphnia pulex	NorthAmerica	SRR8401756	PRJNA513203	SAMN10698256	https://doi.org/10.1073/pnas.1903553116	Ye et al., 2019
KAP-00107	Daphnia.pulex.NorthAmerica.USA.512	-87.7366	40.1224	Daphnia pulex	NorthAmerica	SRR8401729	PRJNA513203	SAMN10698318	https://doi.org/10.1073/pnas.1903553116	Ye et al., 2019
KAP-00064	Daphnia.pulex.NorthAmerica.USA.514	-87.7366	40.1224	Daphnia pulex	NorthAmerica	SRR8401681	PRJNA513203	SAMN10698269	https://doi.org/10.1073/pnas.1903553116	Ye et al., 2019
KAP-00012	Daphnia.pulex.NorthAmerica.USA.515	-87.7366	40.1224	Daphnia pulex	NorthAmerica	SRR8401650	PRJNA513203	SAMN10698246	https://doi.org/10.1073/pnas.1903553116	Ye et al., 2019
KAP-00102	Daphnia.pulex.NorthAmerica.USA.518	-87.7366	40.1224	Daphnia pulex	NorthAmerica	SRR8401734	PRJNA513203	SAMN10698316	https://doi.org/10.1073/pnas.1903553116	Ye et al., 2019
KAP-00063	Daphnia.pulex.NorthAmerica.USA.519	-87.7366	40.1224	Daphnia pulex	NorthAmerica	SRR8401684	PRJNA513203	SAMN10698303	https://doi.org/10.1073/pnas.1903553116	Ye et al., 2019
KAP-00059	Daphnia.pulex.NorthAmerica.USA.520	-87.7366	40.1224	Daphnia pulex	NorthAmerica	SRR8401685	PRJNA513203	SAMN10698267	https://doi.org/10.1073/pnas.1903553116	Ye et al., 2019
KAP-00054	Daphnia.pulex.NorthAmerica.USA.521	-87.7366	40.1224	Daphnia pulex	NorthAmerica	SRR8401689	PRJNA513203	SAMN10698264	https://doi.org/10.1073/pnas.1903553116	Ye et al., 2019
KAP-00006	Daphnia.pulex.NorthAmerica.USA.522	-87.7366	40.1224	Daphnia pulex	NorthAmerica	SRR8401646	PRJNA513203	SAMN10698244	https://doi.org/10.1073/pnas.1903553116	Ye et al., 2019
KAP-00026	Daphnia.pulex.NorthAmerica.USA.525	-87.7366	40.1224	Daphnia pulex	NorthAmerica	SRR8401782	PRJNA513203	SAMN10698289	https://doi.org/10.1073/pnas.1903553116	Ye et al., 2019
KAP-00061	Daphnia.pulex.NorthAmerica.USA.526	-87.7366	40.1224	Daphnia pulex	NorthAmerica	SRR8401683	PRJNA513203	SAMN10698268	https://doi.org/10.1073/pnas.1903553116	Ye et al., 2019
KAP-00070	Daphnia.pulex.NorthAmerica.USA.527	-87.7366	40.1224	Daphnia pulex	NorthAmerica	SRR8401667	PRJNA513203	SAMN10698307	https://doi.org/10.1073/pnas.1903553116	Ye et al., 2019
KAP-00005	Daphnia.pulex.NorthAmerica.USA.542	-87.7366	40.1224	Daphnia pulex	NorthAmerica	SRR8401647	PRJNA513203	SAMN10698283	https://doi.org/10.1073/pnas.1903553116	Ye et al., 2019
KAP-00010	Daphnia.pulex.NorthAmerica.USA.544	-87.7366	40.1224	Daphnia pulex	NorthAmerica	SRR8401651	PRJNA513203	SAMN10698285	https://doi.org/10.1073/pnas.1903553116	Ye et al., 2019
KAP-00047	Daphnia.pulex.NorthAmerica.USA.548	-87.7366	40.1224	Daphnia pulex	NorthAmerica	SRR8401710	PRJNA513203	SAMN10698298	https://doi.org/10.1073/pnas.1903553116	Ye et al., 2019
KAP-00105	Daphnia.pulex.NorthAmerica.USA.554	-87.7366	40.1224	Daphnia pulex	NorthAmerica	SRR8401731	PRJNA513203	SAMN10698280	https://doi.org/10.1073/pnas.1903553116	Ye et al., 2019
KAP-00100	Daphnia.pulex.NorthAmerica.USA.555	-87.7366	40.1224	Daphnia pulex	NorthAmerica	SRR8401625	PRJNA513203	SAMN10698278	https://doi.org/10.1073/pnas.1903553116	Ye et al., 2019
KAP-00031	Daphnia.pulex.NorthAmerica.USA.557	-87.7366	40.1224	Daphnia pulex	NorthAmerica	SRR8401755	PRJNA513203	SAMN10698255	https://doi.org/10.1073/pnas.1903553116	Ye et al., 2019
KAP-00065	Daphnia.pulex.NorthAmerica.USA.561	-87.7366	40.1224	Daphnia pulex	NorthAmerica	SRR8401682	PRJNA513203	SAMN10698304	https://doi.org/10.1073/pnas.1903553116	Ye et al., 2019
KAP-00035	Daphnia.pulex.NorthAmerica.USA.562	-87.7366	40.1224	Daphnia pulex	NorthAmerica	SRR8401750	PRJNA513203	SAMN10698257	https://doi.org/10.1073/pnas.1903553116	Ye et al., 2019
KAP-00056	Daphnia.pulex.NorthAmerica.USA.563	-87.7366	40.1224	Daphnia pulex	NorthAmerica	SRR8401687	PRJNA513203	SAMN10698265	https://doi.org/10.1073/pnas.1903553116	Ye et al., 2019
KAP-00098	Daphnia.pulex.NorthAmerica.USA.564	-87.7366	40.1224	Daphnia pulex	NorthAmerica	SRR8401623	PRJNA513203	SAMN10698315	https://doi.org/10.1073/pnas.1903553116	Ye et al., 2019
KAP-00079	Daphnia.pulex.NorthAmerica.USA.565	-87.7366	40.1224	Daphnia pulex	NorthAmerica	SRR8401663	PRJNA513203	SAMN10698309	https://doi.org/10.1073/pnas.1903553116	Ye et al., 2019
KAP-00081	Daphnia.pulex.NorthAmerica.USA.567	-87.7366	40.1224	Daphnia pulex	NorthAmerica	SRR8401659	PRJNA513203	SAMN10698310	https://doi.org/10.1073/pnas.1903553116	Ye et al., 2019
BEL-00056	Daphnia.pulex.Europe.CZE.435	14.01	50.03	Daphnia pulex	Europe	SRR10160681	PRJNA573529	SAMN12816625	https://doi.org/10.1002/lno.11780	Ye et al., 2021
LPA-3	Daphnia.pulex.NorthAmerica.CAN.437	-80.25	42.41	Daphnia pulex	NorthAmerica	SRR10160683	PRJNA573529	SAMN12816641	https://doi.org/10.1002/lno.11780	Ye et al., 2021
POV-00099	Daphnia.pulex.NorthAmerica.USA.1257	-85.21	42.45	Daphnia pulex	NorthAmerica	SRR10160664	PRJNA573529	SAMN12816658	https://doi.org/10.1002/lno.11780	Ye et al., 2021
POV-0026	Daphnia.pulex.NorthAmerica.USA.1413	-85.21	42.45	Daphnia pulex	NorthAmerica	SRR10160665	PRJNA573529	SAMN12816657	https://doi.org/10.1002/lno.11780	Ye et al., 2021
NFL-00073	Daphnia.pulex.NorthAmerica.USA.433	-84.55	39.05	Daphnia pulex	NorthAmerica	SRR10160674	PRJNA573529	SAMN12816649	https://doi.org/10.1002/lno.11780	Ye et al., 2021
EB-00127	Daphnia.pulex.NorthAmerica.USA.438	-93.19	44.59	Daphnia pulex	NorthAmerica	SRR10160687	PRJNA573529	SAMN12816637	https://doi.org/10.1002/lno.11780	Ye et al., 2021
CHQ-00143	Daphnia.pulex.NorthAmerica.USA.439	-90.51	46.4	Daphnia pulex	NorthAmerica	SRR10160690	PRJNA573529	SAMN12816634	https://doi.org/10.1002/lno.11780	Ye et al., 2021
CHQ-00137	Daphnia.pulex.NorthAmerica.USA.919	-90.51	46.4	Daphnia pulex	NorthAmerica	SRR10160691	PRJNA573529	SAMN12816633	https://doi.org/10.1002/lno.11780	Ye et al., 2021
April17_2018_D8_Male5	Daphnia.pulex.Europe.GBR.10	-2.09165	50.6426	Daphnia pulex	Europe	SRR14476646	PRJNA725506	SAMN19088636	https://doi.org/10.1093/molbev/msac121	Barnard-Kubow et al., 2022
April_2017_D8_60	Daphnia.pulex.Europe.GBR.104	-2.09165	50.6426	Daphnia pulex	Europe	SRR14476884	PRJNA725506	SAMN19067485	https://doi.org/10.1093/molbev/msac121	Barnard-Kubow et al., 2022
April29_2018_D8_MomPE1	Daphnia.pulex.Europe.GBR.11	-2.09165	50.6426	Daphnia pulex	Europe	SRR14476635	PRJNA725506	SAMN19088637	https://doi.org/10.1093/molbev/msac121	Barnard-Kubow et al., 2022
April_2017_DBunk_103	Daphnia.pulex.Europe.GBR.111	-2.09237	50.6426	Daphnia pulex	Europe	SRR14476938	PRJNA725506	SAMN19067492	https://doi.org/10.1093/molbev/msac121	Barnard-Kubow et al., 2022
April_2017_DBunk_111	Daphnia.pulex.Europe.GBR.114	-2.09237	50.6426	Daphnia pulex	Europe	SRR14476934	PRJNA725506	SAMN19067495	https://doi.org/10.1093/molbev/msac121	Barnard-Kubow et al., 2022
April_2017_DBunk_121	Daphnia.pulex.Europe.GBR.117	-2.09237	50.6426	Daphnia pulex	Europe	SRR14476931	PRJNA725506	SAMN19067498	https://doi.org/10.1093/molbev/msac121	Barnard-Kubow et al., 2022
April_2017_DBunk_128	Daphnia.pulex.Europe.GBR.118	-2.09237	50.6426	Daphnia pulex	Europe	SRR14476930	PRJNA725506	SAMN19067499	https://doi.org/10.1093/molbev/msac121	Barnard-Kubow et al., 2022
April_2017_DBunk_129	Daphnia.pulex.Europe.GBR.119	-2.09237	50.6426	Daphnia pulex	Europe	SRR14476791	PRJNA725506	SAMN19067500	https://doi.org/10.1093/molbev/msac121	Barnard-Kubow et al., 2022
April29_2018_D8_MomPE2	Daphnia.pulex.Europe.GBR.12	-2.09165	50.6426	Daphnia pulex	Europe	SRR14476624	PRJNA725506	SAMN19088638	https://doi.org/10.1093/molbev/msac121	Barnard-Kubow et al., 2022
April_2017_DBunk_13	Daphnia.pulex.Europe.GBR.120	-2.09237	50.6426	Daphnia pulex	Europe	SRR14476856	PRJNA725506	SAMN19067501	https://doi.org/10.1093/molbev/msac121	Barnard-Kubow et al., 2022
April_2017_DBunk_131	Daphnia.pulex.Europe.GBR.121	-2.09237	50.6426	Daphnia pulex	Europe	SRR14476929	PRJNA725506	SAMN19067502	https://doi.org/10.1093/molbev/msac121	Barnard-Kubow et al., 2022
April_2017_DBunk_132	Daphnia.pulex.Europe.GBR.122	-2.09237	50.6426	Daphnia pulex	Europe	SRR14476971	PRJNA725506	SAMN19067503	https://doi.org/10.1093/molbev/msac121	Barnard-Kubow et al., 2022
April_2017_DBunk_133	Daphnia.pulex.Europe.GBR.123	-2.09237	50.6426	Daphnia pulex	Europe	SRR14476928	PRJNA725506	SAMN19067504	https://doi.org/10.1093/molbev/msac121	Barnard-Kubow et al., 2022
April_2017_DBunk_137	Daphnia.pulex.Europe.GBR.124	-2.09237	50.6426	Daphnia pulex	Europe	SRR14476927	PRJNA725506	SAMN19067505	https://doi.org/10.1093/molbev/msac121	Barnard-Kubow et al., 2022
April_2017_DBunk_139	Daphnia.pulex.Europe.GBR.125	-2.09237	50.6426	Daphnia pulex	Europe	SRR14476898	PRJNA725506	SAMN19067506	https://doi.org/10.1093/molbev/msac121	Barnard-Kubow et al., 2022
April_2017_DBunk_142	Daphnia.pulex.Europe.GBR.126	-2.09237	50.6426	Daphnia pulex	Europe	SRR14476925	PRJNA725506	SAMN19067507	https://doi.org/10.1093/molbev/msac121	Barnard-Kubow et al., 2022
April_2017_DBunk_151	Daphnia.pulex.Europe.GBR.131	-2.09237	50.6426	Daphnia pulex	Europe	SRR14476882	PRJNA725506	SAMN19067512	https://doi.org/10.1093/molbev/msac121	Barnard-Kubow et al., 2022
April_2017_DBunk_152	Daphnia.pulex.Europe.GBR.132	-2.09237	50.6426	Daphnia pulex	Europe	SRR14476854	PRJNA725506	SAMN19067513	https://doi.org/10.1093/molbev/msac121	Barnard-Kubow et al., 2022
April_2017_DBunk_160	Daphnia.pulex.Europe.GBR.135	-2.09237	50.6426	Daphnia pulex	Europe	SRR14476880	PRJNA725506	SAMN19067516	https://doi.org/10.1093/molbev/msac121	Barnard-Kubow et al., 2022
April_2017_DBunk_185	Daphnia.pulex.Europe.GBR.137	-2.09237	50.6426	Daphnia pulex	Europe	SRR14476879	PRJNA725506	SAMN19067518	https://doi.org/10.1093/molbev/msac121	Barnard-Kubow et al., 2022
April_2017_DBunk_19	Daphnia.pulex.Europe.GBR.138	-2.09237	50.6426	Daphnia pulex	Europe	SRR14476845	PRJNA725506	SAMN19067519	https://doi.org/10.1093/molbev/msac121	Barnard-Kubow et al., 2022
April_2017_DBunk_203	Daphnia.pulex.Europe.GBR.139	-2.09237	50.6426	Daphnia pulex	Europe	SRR14476878	PRJNA725506	SAMN19067520	https://doi.org/10.1093/molbev/msac121	Barnard-Kubow et al., 2022
April29_2018_D8_MomPE4	Daphnia.pulex.Europe.GBR.14	-2.09165	50.6426	Daphnia pulex	Europe	SRR14476602	PRJNA725506	SAMN19088640	https://doi.org/10.1093/molbev/msac121	Barnard-Kubow et al., 2022
April_2017_DBunk_21	Daphnia.pulex.Europe.GBR.140	-2.09237	50.6426	Daphnia pulex	Europe	SRR14476844	PRJNA725506	SAMN19067521	https://doi.org/10.1093/molbev/msac121	Barnard-Kubow et al., 2022
April_2017_DBunk_213	Daphnia.pulex.Europe.GBR.141	-2.09237	50.6426	Daphnia pulex	Europe	SRR14476876	PRJNA725506	SAMN19067522	https://doi.org/10.1093/molbev/msac121	Barnard-Kubow et al., 2022
April_2017_DBunk_230	Daphnia.pulex.Europe.GBR.142	-2.09237	50.6426	Daphnia pulex	Europe	SRR14476843	PRJNA725506	SAMN19067524	https://doi.org/10.1093/molbev/msac121	Barnard-Kubow et al., 2022
April_2017_DBunk_232	Daphnia.pulex.Europe.GBR.143	-2.09237	50.6426	Daphnia pulex	Europe	SRR14476842	PRJNA725506	SAMN19067525	https://doi.org/10.1093/molbev/msac121	Barnard-Kubow et al., 2022
April_2017_DBunk_233	Daphnia.pulex.Europe.GBR.144	-2.09237	50.6426	Daphnia pulex	Europe	SRR14476840	PRJNA725506	SAMN19067526	https://doi.org/10.1093/molbev/msac121	Barnard-Kubow et al., 2022
April_2017_DBunk_237	Daphnia.pulex.Europe.GBR.145	-2.09237	50.6426	Daphnia pulex	Europe	SRR14476839	PRJNA725506	SAMN19067527	https://doi.org/10.1093/molbev/msac121	Barnard-Kubow et al., 2022
April_2017_DBunk_253	Daphnia.pulex.Europe.GBR.147	-2.09237	50.6426	Daphnia pulex	Europe	SRR14476826	PRJNA725506	SAMN19067529	https://doi.org/10.1093/molbev/msac121	Barnard-Kubow et al., 2022
Fall_2016_D10_46	Daphnia.pulex.Europe.GBR.1474	-2.20642	50.7094	Daphnia pulex	Europe	SRR14476812	PRJNA725506	SAMN19067576	https://doi.org/10.1093/molbev/msac121	Barnard-Kubow et al., 2022
Spring_2016_D10_10.5	Daphnia.pulex.Europe.GBR.1476	-2.20642	50.7094	Daphnia pulex	Europe	SRR14476952	PRJNA725506	SAMN19067655	https://doi.org/10.1093/molbev/msac121	Barnard-Kubow et al., 2022
Spring_2016_D8_8.10	Daphnia.pulex.Europe.GBR.1479	-2.09165	50.6426	Daphnia pulex	Europe	SRR14476756	PRJNA725506	SAMN19067657	https://doi.org/10.1093/molbev/msac121	Barnard-Kubow et al., 2022
April_2017_DBunk_254	Daphnia.pulex.Europe.GBR.148	-2.09237	50.6426	Daphnia pulex	Europe	SRR14476811	PRJNA725506	SAMN19067530	https://doi.org/10.1093/molbev/msac121	Barnard-Kubow et al., 2022
Spring_2016_D8_8.12	Daphnia.pulex.Europe.GBR.1480	-2.09165	50.6426	Daphnia pulex	Europe	SRR14476758	PRJNA725506	SAMN19067658	https://doi.org/10.1093/molbev/msac121	Barnard-Kubow et al., 2022
Spring_2016_D8_8.20	Daphnia.pulex.Europe.GBR.1482	-2.09165	50.6426	Daphnia pulex	Europe	SRR14476752	PRJNA725506	SAMN19067663	https://doi.org/10.1093/molbev/msac121	Barnard-Kubow et al., 2022
Spring_2016_D8_8.21	Daphnia.pulex.Europe.GBR.1487	-2.09165	50.6426	Daphnia pulex	Europe	SRR14476950	PRJNA725506	SAMN19067664	https://doi.org/10.1093/molbev/msac121	Barnard-Kubow et al., 2022
Spring_2016_D8_8.23	Daphnia.pulex.Europe.GBR.1488	-2.09165	50.6426	Daphnia pulex	Europe	SRR14476751	PRJNA725506	SAMN19067665	https://doi.org/10.1093/molbev/msac121	Barnard-Kubow et al., 2022
Spring_2016_D8_8.24	Daphnia.pulex.Europe.GBR.1489	-2.09165	50.6426	Daphnia pulex	Europe	SRR14476868	PRJNA725506	SAMN19067666	https://doi.org/10.1093/molbev/msac121	Barnard-Kubow et al., 2022
Spring_2016_D8_8.25	Daphnia.pulex.Europe.GBR.1490	-2.09165	50.6426	Daphnia pulex	Europe	SRR14476900	PRJNA725506	SAMN19067667	https://doi.org/10.1093/molbev/msac121	Barnard-Kubow et al., 2022
Spring_2016_D8_8.26	Daphnia.pulex.Europe.GBR.1491	-2.09165	50.6426	Daphnia pulex	Europe	SRR14476899	PRJNA725506	SAMN19067668	https://doi.org/10.1093/molbev/msac121	Barnard-Kubow et al., 2022
Spring_2016_D8_8.3	Daphnia.pulex.Europe.GBR.1494	-2.09165	50.6426	Daphnia pulex	Europe	SRR14476949	PRJNA725506	SAMN19067671	https://doi.org/10.1093/molbev/msac121	Barnard-Kubow et al., 2022
Spring_2016_D8_8.31	Daphnia.pulex.Europe.GBR.1495	-2.09165	50.6426	Daphnia pulex	Europe	SRR14476874	PRJNA725506	SAMN19067672	https://doi.org/10.1093/molbev/msac121	Barnard-Kubow et al., 2022
Spring_2016_D8_8.32	Daphnia.pulex.Europe.GBR.1496	-2.09165	50.6426	Daphnia pulex	Europe	SRR14476947	PRJNA725506	SAMN19067673	https://doi.org/10.1093/molbev/msac121	Barnard-Kubow et al., 2022
Spring_2016_D8_8.35	Daphnia.pulex.Europe.GBR.1497	-2.09165	50.6426	Daphnia pulex	Europe	SRR14476946	PRJNA725506	SAMN19067674	https://doi.org/10.1093/molbev/msac121	Barnard-Kubow et al., 2022
Spring_2016_D8_8.8	Daphnia.pulex.Europe.GBR.1499	-2.09165	50.6426	Daphnia pulex	Europe	SRR14476872	PRJNA725506	SAMN19067676	https://doi.org/10.1093/molbev/msac121	Barnard-Kubow et al., 2022
April29_2018_D8_MomPE5	Daphnia.pulex.Europe.GBR.15	-2.09165	50.6426	Daphnia pulex	Europe	SRR14476592	PRJNA725506	SAMN19088641	https://doi.org/10.1093/molbev/msac121	Barnard-Kubow et al., 2022
April_2017_DBunk_263	Daphnia.pulex.Europe.GBR.150	-2.09237	50.6426	Daphnia pulex	Europe	SRR14476810	PRJNA725506	SAMN19067532	https://doi.org/10.1093/molbev/msac121	Barnard-Kubow et al., 2022
Spring_2016_W1_1.1	Daphnia.pulex.Europe.GBR.1501	-3.00802	53.2956	Daphnia pulex	Europe	SRR14476871	PRJNA725506	SAMN19067678	https://doi.org/10.1093/molbev/msac121	Barnard-Kubow et al., 2022
Spring_2016_W6_6.1	Daphnia.pulex.Europe.GBR.1502	-3.02154	53.292	Daphnia pulex	Europe	SRR14476870	PRJNA725506	SAMN19067679	https://doi.org/10.1093/molbev/msac121	Barnard-Kubow et al., 2022
April_2017_DBunk_266	Daphnia.pulex.Europe.GBR.151	-2.09237	50.6426	Daphnia pulex	Europe	SRR14476809	PRJNA725506	SAMN19067533	https://doi.org/10.1093/molbev/msac121	Barnard-Kubow et al., 2022
Spring_2017_D8_336	Daphnia.pulex.Europe.GBR.1513	-2.09165	50.6426	Daphnia pulex	Europe	SRR14477015	PRJNA725506	SAMN19067690	https://doi.org/10.1093/molbev/msac121	Barnard-Kubow et al., 2022
April_2017_DBunk_248	Daphnia.pulex.Europe.GBR.152	-2.09237	50.6426	Daphnia pulex	Europe	SRR14476838	PRJNA725506	SAMN19067528	https://doi.org/10.1093/molbev/msac121	Barnard-Kubow et al., 2022
Spring_2017_DBunk_113	Daphnia.pulex.Europe.GBR.1523	-2.09237	50.6426	Daphnia pulex	Europe	SRR14477005	PRJNA725506	SAMN19067700	https://doi.org/10.1093/molbev/msac121	Barnard-Kubow et al., 2022
Spring_2017_DBunk_122	Daphnia.pulex.Europe.GBR.1526	-2.09237	50.6426	Daphnia pulex	Europe	SRR14477001	PRJNA725506	SAMN19067702	https://doi.org/10.1093/molbev/msac121	Barnard-Kubow et al., 2022
Spring_2017_DBunk_125	Daphnia.pulex.Europe.GBR.1527	-2.09237	50.6426	Daphnia pulex	Europe	SRR14477002	PRJNA725506	SAMN19067703	https://doi.org/10.1093/molbev/msac121	Barnard-Kubow et al., 2022
Spring_2017_DBunk_143	Daphnia.pulex.Europe.GBR.1528	-2.09237	50.6426	Daphnia pulex	Europe	SRR14477000	PRJNA725506	SAMN19067704	https://doi.org/10.1093/molbev/msac121	Barnard-Kubow et al., 2022
April_2017_DBunk_27	Daphnia.pulex.Europe.GBR.153	-2.09237	50.6426	Daphnia pulex	Europe	SRR14476808	PRJNA725506	SAMN19067535	https://doi.org/10.1093/molbev/msac121	Barnard-Kubow et al., 2022
Spring_2017_DBunk_198	Daphnia.pulex.Europe.GBR.1530	-2.09237	50.6426	Daphnia pulex	Europe	SRR14476998	PRJNA725506	SAMN19067706	https://doi.org/10.1093/molbev/msac121	Barnard-Kubow et al., 2022
Spring_2017_DBunk_209	Daphnia.pulex.Europe.GBR.1531	-2.09237	50.6426	Daphnia pulex	Europe	SRR14476996	PRJNA725506	SAMN19067707	https://doi.org/10.1093/molbev/msac121	Barnard-Kubow et al., 2022
Spring_2017_DBunk_217	Daphnia.pulex.Europe.GBR.1533	-2.09237	50.6426	Daphnia pulex	Europe	SRR14476995	PRJNA725506	SAMN19067709	https://doi.org/10.1093/molbev/msac121	Barnard-Kubow et al., 2022
Spring_2017_DBunk_222	Daphnia.pulex.Europe.GBR.1534	-2.09237	50.6426	Daphnia pulex	Europe	SRR14476994	PRJNA725506	SAMN19067710	https://doi.org/10.1093/molbev/msac121	Barnard-Kubow et al., 2022
Spring_2017_DBunk_242	Daphnia.pulex.Europe.GBR.1536	-2.09237	50.6426	Daphnia pulex	Europe	SRR14476991	PRJNA725506	SAMN19067712	https://doi.org/10.1093/molbev/msac121	Barnard-Kubow et al., 2022
Spring_2017_DBunk_252	Daphnia.pulex.Europe.GBR.1537	-2.09237	50.6426	Daphnia pulex	Europe	SRR14476989	PRJNA725506	SAMN19067713	https://doi.org/10.1093/molbev/msac121	Barnard-Kubow et al., 2022
Spring_2017_DBunk_260	Daphnia.pulex.Europe.GBR.1538	-2.09237	50.6426	Daphnia pulex	Europe	SRR14476990	PRJNA725506	SAMN19067714	https://doi.org/10.1093/molbev/msac121	Barnard-Kubow et al., 2022
Spring_2017_DBunk_110	Daphnia.pulex.Europe.GBR.154	-2.09237	50.6426	Daphnia pulex	Europe	SRR14477006	PRJNA725506	SAMN19067699	https://doi.org/10.1093/molbev/msac121	Barnard-Kubow et al., 2022
Spring_2017_DBunk_315	Daphnia.pulex.Europe.GBR.1543	-2.09237	50.6426	Daphnia pulex	Europe	SRR14476985	PRJNA725506	SAMN19067719	https://doi.org/10.1093/molbev/msac121	Barnard-Kubow et al., 2022
Spring_2017_DBunk_317	Daphnia.pulex.Europe.GBR.1544	-2.09237	50.6426	Daphnia pulex	Europe	SRR14476983	PRJNA725506	SAMN19067720	https://doi.org/10.1093/molbev/msac121	Barnard-Kubow et al., 2022
Spring_2017_DBunk_321	Daphnia.pulex.Europe.GBR.1546	-2.09237	50.6426	Daphnia pulex	Europe	SRR14476980	PRJNA725506	SAMN19067722	https://doi.org/10.1093/molbev/msac121	Barnard-Kubow et al., 2022
Spring_2017_DBunk_338	Daphnia.pulex.Europe.GBR.1549	-2.09237	50.6426	Daphnia pulex	Europe	SRR14476977	PRJNA725506	SAMN19067724	https://doi.org/10.1093/molbev/msac121	Barnard-Kubow et al., 2022
April_2017_DBunk_297	Daphnia.pulex.Europe.GBR.155	-2.09237	50.6426	Daphnia pulex	Europe	SRR14476824	PRJNA725506	SAMN19067537	https://doi.org/10.1093/molbev/msac121	Barnard-Kubow et al., 2022
Spring_2017_DBunk_101	Daphnia.pulex.Europe.GBR.1551	-2.09237	50.6426	Daphnia pulex	Europe	SRR14477009	PRJNA725506	SAMN19067697	https://doi.org/10.1093/molbev/msac121	Barnard-Kubow et al., 2022
Spring_2017_DBunk_353	Daphnia.pulex.Europe.GBR.1552	-2.09237	50.6426	Daphnia pulex	Europe	SRR14476975	PRJNA725506	SAMN19067727	https://doi.org/10.1093/molbev/msac121	Barnard-Kubow et al., 2022
Spring_2017_DBunk_360	Daphnia.pulex.Europe.GBR.1554	-2.09237	50.6426	Daphnia pulex	Europe	SRR14476972	PRJNA725506	SAMN19067729	https://doi.org/10.1093/molbev/msac121	Barnard-Kubow et al., 2022
Spring_2017_DBunk_367	Daphnia.pulex.Europe.GBR.1556	-2.09237	50.6426	Daphnia pulex	Europe	SRR14476969	PRJNA725506	SAMN19067731	https://doi.org/10.1093/molbev/msac121	Barnard-Kubow et al., 2022
Spring_2017_DBunk_373	Daphnia.pulex.Europe.GBR.1557	-2.09237	50.6426	Daphnia pulex	Europe	SRR14476968	PRJNA725506	SAMN19067732	https://doi.org/10.1093/molbev/msac121	Barnard-Kubow et al., 2022
Spring_2017_DBunk_378	Daphnia.pulex.Europe.GBR.1558	-2.09237	50.6426	Daphnia pulex	Europe	SRR14476967	PRJNA725506	SAMN19067733	https://doi.org/10.1093/molbev/msac121	Barnard-Kubow et al., 2022
April_2017_DBunk_3	Daphnia.pulex.Europe.GBR.156	-2.09237	50.6426	Daphnia pulex	Europe	SRR14476807	PRJNA725506	SAMN19067538	https://doi.org/10.1093/molbev/msac121	Barnard-Kubow et al., 2022
Spring_2017_DBunk_387	Daphnia.pulex.Europe.GBR.1560	-2.09237	50.6426	Daphnia pulex	Europe	SRR14476966	PRJNA725506	SAMN19067735	https://doi.org/10.1093/molbev/msac121	Barnard-Kubow et al., 2022
Spring_2017_DBunk_363	Daphnia.pulex.Europe.GBR.1566	-2.09237	50.6426	Daphnia pulex	Europe	SRR14476973	PRJNA725506	SAMN19067730	https://doi.org/10.1093/molbev/msac121	Barnard-Kubow et al., 2022
April_2017_DBunk_302	Daphnia.pulex.Europe.GBR.157	-2.09237	50.6426	Daphnia pulex	Europe	SRR14476806	PRJNA725506	SAMN19067539	https://doi.org/10.1093/molbev/msac121	Barnard-Kubow et al., 2022
April_2017_DBunk_6	Daphnia.pulex.Europe.GBR.158	-2.09237	50.6426	Daphnia pulex	Europe	SRR14476904	PRJNA725506	SAMN19067547	https://doi.org/10.1093/molbev/msac121	Barnard-Kubow et al., 2022
April_2017_DBunk_36	Daphnia.pulex.Europe.GBR.159	-2.09237	50.6426	Daphnia pulex	Europe	SRR14476804	PRJNA725506	SAMN19067541	https://doi.org/10.1093/molbev/msac121	Barnard-Kubow et al., 2022
April29_2018_DBunk_Male1	Daphnia.pulex.Europe.GBR.16	-2.09237	50.6426	Daphnia pulex	Europe	SRR14476589	PRJNA725506	SAMN19088642	https://doi.org/10.1093/molbev/msac121	Barnard-Kubow et al., 2022
April_2017_DBunk_45	Daphnia.pulex.Europe.GBR.161	-2.09237	50.6426	Daphnia pulex	Europe	SRR14476852	PRJNA725506	SAMN19067543	https://doi.org/10.1093/molbev/msac121	Barnard-Kubow et al., 2022
April_2017_DBunk_5	Daphnia.pulex.Europe.GBR.162	-2.09237	50.6426	Daphnia pulex	Europe	SRR14476851	PRJNA725506	SAMN19067544	https://doi.org/10.1093/molbev/msac121	Barnard-Kubow et al., 2022
April_2017_DBunk_50	Daphnia.pulex.Europe.GBR.163	-2.09237	50.6426	Daphnia pulex	Europe	SRR14476850	PRJNA725506	SAMN19067545	https://doi.org/10.1093/molbev/msac121	Barnard-Kubow et al., 2022
April_2017_DBunk_52	Daphnia.pulex.Europe.GBR.164	-2.09237	50.6426	Daphnia pulex	Europe	SRR14476849	PRJNA725506	SAMN19067546	https://doi.org/10.1093/molbev/msac121	Barnard-Kubow et al., 2022
April_2017_DBunk_63	Daphnia.pulex.Europe.GBR.166	-2.09237	50.6426	Daphnia pulex	Europe	SRR14476848	PRJNA725506	SAMN19067548	https://doi.org/10.1093/molbev/msac121	Barnard-Kubow et al., 2022
April_2017_DBunk_71	Daphnia.pulex.Europe.GBR.169	-2.09237	50.6426	Daphnia pulex	Europe	SRR14476847	PRJNA725506	SAMN19067551	https://doi.org/10.1093/molbev/msac121	Barnard-Kubow et al., 2022
April_2017_DBunk_76	Daphnia.pulex.Europe.GBR.170	-2.09237	50.6426	Daphnia pulex	Europe	SRR14476846	PRJNA725506	SAMN19067552	https://doi.org/10.1093/molbev/msac121	Barnard-Kubow et al., 2022
April_2017_DBunk_9	Daphnia.pulex.Europe.GBR.171	-2.09237	50.6426	Daphnia pulex	Europe	SRR14476837	PRJNA725506	SAMN19067553	https://doi.org/10.1093/molbev/msac121	Barnard-Kubow et al., 2022
April_2017_DBunk_91	Daphnia.pulex.Europe.GBR.173	-2.09237	50.6426	Daphnia pulex	Europe	SRR14476914	PRJNA725506	SAMN19067555	https://doi.org/10.1093/molbev/msac121	Barnard-Kubow et al., 2022
Spring_2017_DBunk_399	Daphnia.pulex.Europe.GBR.174	-2.09237	50.6426	Daphnia pulex	Europe	SRR14476964	PRJNA725506	SAMN19067736	https://doi.org/10.1093/molbev/msac121	Barnard-Kubow et al., 2022
April_2017_DCat_10	Daphnia.pulex.Europe.GBR.175	-2.09121	50.6424	Daphnia pulex	Europe	SRR14476912	PRJNA725506	SAMN19067557	https://doi.org/10.1093/molbev/msac121	Barnard-Kubow et al., 2022
April_2017_DCat_4	Daphnia.pulex.Europe.GBR.178	-2.09121	50.6424	Daphnia pulex	Europe	SRR14476909	PRJNA725506	SAMN19067560	https://doi.org/10.1093/molbev/msac121	Barnard-Kubow et al., 2022
April_2017_DCat_5	Daphnia.pulex.Europe.GBR.179	-2.09121	50.6424	Daphnia pulex	Europe	SRR14476908	PRJNA725506	SAMN19067561	https://doi.org/10.1093/molbev/msac121	Barnard-Kubow et al., 2022
April29_2018_DBunk_Male3	Daphnia.pulex.Europe.GBR.18	-2.09237	50.6426	Daphnia pulex	Europe	SRR14476676	PRJNA725506	SAMN19088644	https://doi.org/10.1093/molbev/msac121	Barnard-Kubow et al., 2022
April_2017_Dramp_14	Daphnia.pulex.Europe.GBR.180	-2.09011	50.6431	Daphnia pulex	Europe	SRR14476867	PRJNA725506	SAMN19067570	https://doi.org/10.1093/molbev/msac121	Barnard-Kubow et al., 2022
April_2017_DMud_78	Daphnia.pulex.Europe.GBR.181	-2.09272	50.6429	Daphnia pulex	Europe	SRR14476836	PRJNA725506	SAMN19067563	https://doi.org/10.1093/molbev/msac121	Barnard-Kubow et al., 2022
April_2017_DOil_1	Daphnia.pulex.Europe.GBR.182	-2.09183	50.6432	Daphnia pulex	Europe	SRR14476906	PRJNA725506	SAMN19067564	https://doi.org/10.1093/molbev/msac121	Barnard-Kubow et al., 2022
April_2017_DOil_2	Daphnia.pulex.Europe.GBR.183	-2.09183	50.6432	Daphnia pulex	Europe	SRR14476905	PRJNA725506	SAMN19067565	https://doi.org/10.1093/molbev/msac121	Barnard-Kubow et al., 2022
April_2017_DOil_3	Daphnia.pulex.Europe.GBR.184	-2.09183	50.6432	Daphnia pulex	Europe	SRR14476903	PRJNA725506	SAMN19067566	https://doi.org/10.1093/molbev/msac121	Barnard-Kubow et al., 2022
April_2017_DOil_5	Daphnia.pulex.Europe.GBR.185	-2.09183	50.6432	Daphnia pulex	Europe	SRR14476902	PRJNA725506	SAMN19067567	https://doi.org/10.1093/molbev/msac121	Barnard-Kubow et al., 2022
April_2017_DOil_7	Daphnia.pulex.Europe.GBR.186	-2.09183	50.6432	Daphnia pulex	Europe	SRR14476901	PRJNA725506	SAMN19067568	https://doi.org/10.1093/molbev/msac121	Barnard-Kubow et al., 2022
April_2017_Dramp_17	Daphnia.pulex.Europe.GBR.189	-2.09011	50.6431	Daphnia pulex	Europe	SRR14476866	PRJNA725506	SAMN19067571	https://doi.org/10.1093/molbev/msac121	Barnard-Kubow et al., 2022
April29_2018_DBunk_Male4	Daphnia.pulex.Europe.GBR.19	-2.09237	50.6426	Daphnia pulex	Europe	SRR14476675	PRJNA725506	SAMN19088645	https://doi.org/10.1093/molbev/msac121	Barnard-Kubow et al., 2022
April_2017_Dramp_9	Daphnia.pulex.Europe.GBR.191	-2.09011	50.6431	Daphnia pulex	Europe	SRR14476864	PRJNA725506	SAMN19067573	https://doi.org/10.1093/molbev/msac121	Barnard-Kubow et al., 2022
December17_2018_D8_1	Daphnia.pulex.Europe.GBR.192	-2.09165	50.6426	Daphnia pulex	Europe	SRR14426957	PRJNA725506	SAMN19021176	https://doi.org/10.1093/molbev/msac121	Barnard-Kubow et al., 2022
Fall_2016_D10_41	Daphnia.pulex.Europe.GBR.193	-2.20642	50.7094	Daphnia pulex	Europe	SRR14476813	PRJNA725506	SAMN19067574	https://doi.org/10.1093/molbev/msac121	Barnard-Kubow et al., 2022
Fall_2016_D10_49	Daphnia.pulex.Europe.GBR.196	-2.20642	50.7094	Daphnia pulex	Europe	SRR14476957	PRJNA725506	SAMN19067577	https://doi.org/10.1093/molbev/msac121	Barnard-Kubow et al., 2022
March20_2018_DBunk_15	Daphnia.pulex.Europe.GBR.20	-2.09237	50.6426	Daphnia pulex	Europe	SRR14426911	PRJNA725506	SAMN19021234	https://doi.org/10.1093/molbev/msac121	Barnard-Kubow et al., 2022
Fall_2016_D10_63	Daphnia.pulex.Europe.GBR.200	-2.20642	50.7094	Daphnia pulex	Europe	SRR14476800	PRJNA725506	SAMN19067581	https://doi.org/10.1093/molbev/msac121	Barnard-Kubow et al., 2022
Fall_2016_D10_84	Daphnia.pulex.Europe.GBR.207	-2.20642	50.7094	Daphnia pulex	Europe	SRR14476774	PRJNA725506	SAMN19067588	https://doi.org/10.1093/molbev/msac121	Barnard-Kubow et al., 2022
Fall_2016_D10_A12	Daphnia.pulex.Europe.GBR.209	-2.20642	50.7094	Daphnia pulex	Europe	SRR14476771	PRJNA725506	SAMN19067590	https://doi.org/10.1093/molbev/msac121	Barnard-Kubow et al., 2022
Fall_2016_D10_A13	Daphnia.pulex.Europe.GBR.210	-2.20642	50.7094	Daphnia pulex	Europe	SRR14476954	PRJNA725506	SAMN19067591	https://doi.org/10.1093/molbev/msac121	Barnard-Kubow et al., 2022
Fall_2016_D10_A21	Daphnia.pulex.Europe.GBR.213	-2.20642	50.7094	Daphnia pulex	Europe	SRR14476767	PRJNA725506	SAMN19067594	https://doi.org/10.1093/molbev/msac121	Barnard-Kubow et al., 2022
Fall_2016_D10_A6	Daphnia.pulex.Europe.GBR.215	-2.20642	50.7094	Daphnia pulex	Europe	SRR14476953	PRJNA725506	SAMN19067596	https://doi.org/10.1093/molbev/msac121	Barnard-Kubow et al., 2022
March15_2019_D8_MomPE1	Daphnia.pulex.Europe.GBR.220	-2.09165	50.6426	Daphnia pulex	Europe	SRR14476656	PRJNA725506	SAMN19088662	https://doi.org/10.1093/molbev/msac121	Barnard-Kubow et al., 2022
March15_2019_D8_MomPE10	Daphnia.pulex.Europe.GBR.221	-2.09165	50.6426	Daphnia pulex	Europe	SRR14476655	PRJNA725506	SAMN19088663	https://doi.org/10.1093/molbev/msac121	Barnard-Kubow et al., 2022
March15_2019_D8_MomPE11	Daphnia.pulex.Europe.GBR.222	-2.09165	50.6426	Daphnia pulex	Europe	SRR14476654	PRJNA725506	SAMN19088664	https://doi.org/10.1093/molbev/msac121	Barnard-Kubow et al., 2022
March15_2019_D8_MomPE13	Daphnia.pulex.Europe.GBR.223	-2.09165	50.6426	Daphnia pulex	Europe	SRR14476652	PRJNA725506	SAMN19088666	https://doi.org/10.1093/molbev/msac121	Barnard-Kubow et al., 2022
March15_2019_D8_MomPE14	Daphnia.pulex.Europe.GBR.225	-2.09165	50.6426	Daphnia pulex	Europe	SRR14476651	PRJNA725506	SAMN19088667	https://doi.org/10.1093/molbev/msac121	Barnard-Kubow et al., 2022
March15_2019_D8_MomPE15	Daphnia.pulex.Europe.GBR.226	-2.09165	50.6426	Daphnia pulex	Europe	SRR14476650	PRJNA725506	SAMN19088668	https://doi.org/10.1093/molbev/msac121	Barnard-Kubow et al., 2022
March15_2019_D8_MomPE16	Daphnia.pulex.Europe.GBR.227	-2.09165	50.6426	Daphnia pulex	Europe	SRR14476649	PRJNA725506	SAMN19088669	https://doi.org/10.1093/molbev/msac121	Barnard-Kubow et al., 2022
March15_2019_D8_MomPE17	Daphnia.pulex.Europe.GBR.228	-2.09165	50.6426	Daphnia pulex	Europe	SRR14476648	PRJNA725506	SAMN19088670	https://doi.org/10.1093/molbev/msac121	Barnard-Kubow et al., 2022
March15_2019_D8_MomPE19	Daphnia.pulex.Europe.GBR.229	-2.09165	50.6426	Daphnia pulex	Europe	SRR14476645	PRJNA725506	SAMN19088672	https://doi.org/10.1093/molbev/msac121	Barnard-Kubow et al., 2022
April29_2018_DBunk_MomPE3	Daphnia.pulex.Europe.GBR.23	-2.09237	50.6426	Daphnia pulex	Europe	SRR14476671	PRJNA725506	SAMN19088649	https://doi.org/10.1093/molbev/msac121	Barnard-Kubow et al., 2022
March15_2019_D8_MomPE2	Daphnia.pulex.Europe.GBR.230	-2.09165	50.6426	Daphnia pulex	Europe	SRR14476644	PRJNA725506	SAMN19088673	https://doi.org/10.1093/molbev/msac121	Barnard-Kubow et al., 2022
March15_2019_D8_MomPE20	Daphnia.pulex.Europe.GBR.231	-2.09165	50.6426	Daphnia pulex	Europe	SRR14476643	PRJNA725506	SAMN19088674	https://doi.org/10.1093/molbev/msac121	Barnard-Kubow et al., 2022
March15_2019_D8_MomPE21	Daphnia.pulex.Europe.GBR.232	-2.09165	50.6426	Daphnia pulex	Europe	SRR14476642	PRJNA725506	SAMN19088675	https://doi.org/10.1093/molbev/msac121	Barnard-Kubow et al., 2022
March15_2019_D8_MomPE3	Daphnia.pulex.Europe.GBR.233	-2.09165	50.6426	Daphnia pulex	Europe	SRR14476641	PRJNA725506	SAMN19088676	https://doi.org/10.1093/molbev/msac121	Barnard-Kubow et al., 2022
March15_2019_D8_MomPE4	Daphnia.pulex.Europe.GBR.234	-2.09165	50.6426	Daphnia pulex	Europe	SRR14476640	PRJNA725506	SAMN19088677	https://doi.org/10.1093/molbev/msac121	Barnard-Kubow et al., 2022
March15_2019_D8_MomPE5	Daphnia.pulex.Europe.GBR.235	-2.09165	50.6426	Daphnia pulex	Europe	SRR14476639	PRJNA725506	SAMN19088678	https://doi.org/10.1093/molbev/msac121	Barnard-Kubow et al., 2022
March15_2019_D8_MomPE6	Daphnia.pulex.Europe.GBR.236	-2.09165	50.6426	Daphnia pulex	Europe	SRR14476638	PRJNA725506	SAMN19088679	https://doi.org/10.1093/molbev/msac121	Barnard-Kubow et al., 2022
March15_2019_D8_MomPE7	Daphnia.pulex.Europe.GBR.237	-2.09165	50.6426	Daphnia pulex	Europe	SRR14476637	PRJNA725506	SAMN19088680	https://doi.org/10.1093/molbev/msac121	Barnard-Kubow et al., 2022
March15_2019_D8_MomPE8	Daphnia.pulex.Europe.GBR.238	-2.09165	50.6426	Daphnia pulex	Europe	SRR14476636	PRJNA725506	SAMN19088681	https://doi.org/10.1093/molbev/msac121	Barnard-Kubow et al., 2022
March15_2019_D8_MomPE9	Daphnia.pulex.Europe.GBR.239	-2.09165	50.6426	Daphnia pulex	Europe	SRR14476634	PRJNA725506	SAMN19088682	https://doi.org/10.1093/molbev/msac121	Barnard-Kubow et al., 2022
April29_2018_DBunk_MomPE4	Daphnia.pulex.Europe.GBR.24	-2.09237	50.6426	Daphnia pulex	Europe	SRR14476670	PRJNA725506	SAMN19088650	https://doi.org/10.1093/molbev/msac121	Barnard-Kubow et al., 2022
March15_2019_DBunk_MomPE11	Daphnia.pulex.Europe.GBR.242	-2.09237	50.6426	Daphnia pulex	Europe	SRR14476632	PRJNA725506	SAMN19088684	https://doi.org/10.1093/molbev/msac121	Barnard-Kubow et al., 2022
March15_2019_DBunk_MomPE14	Daphnia.pulex.Europe.GBR.245	-2.09237	50.6426	Daphnia pulex	Europe	SRR14476629	PRJNA725506	SAMN19088687	https://doi.org/10.1093/molbev/msac121	Barnard-Kubow et al., 2022
March15_2019_DBunk_MomPE16	Daphnia.pulex.Europe.GBR.247	-2.09237	50.6426	Daphnia pulex	Europe	SRR14476627	PRJNA725506	SAMN19088689	https://doi.org/10.1093/molbev/msac121	Barnard-Kubow et al., 2022
March15_2019_DBunk_MomPE17	Daphnia.pulex.Europe.GBR.248	-2.09237	50.6426	Daphnia pulex	Europe	SRR14476626	PRJNA725506	SAMN19088690	https://doi.org/10.1093/molbev/msac121	Barnard-Kubow et al., 2022
March15_2019_DBunk_MomPE18	Daphnia.pulex.Europe.GBR.249	-2.09237	50.6426	Daphnia pulex	Europe	SRR14476625	PRJNA725506	SAMN19088691	https://doi.org/10.1093/molbev/msac121	Barnard-Kubow et al., 2022
April29_2018_DBunk_MomPE5	Daphnia.pulex.Europe.GBR.25	-2.09237	50.6426	Daphnia pulex	Europe	SRR14476669	PRJNA725506	SAMN19088651	https://doi.org/10.1093/molbev/msac121	Barnard-Kubow et al., 2022
March15_2019_DBunk_MomPE19	Daphnia.pulex.Europe.GBR.250	-2.09237	50.6426	Daphnia pulex	Europe	SRR14476623	PRJNA725506	SAMN19088692	https://doi.org/10.1093/molbev/msac121	Barnard-Kubow et al., 2022
March15_2019_DBunk_MomPE12	Daphnia.pulex.Europe.GBR.251	-2.09237	50.6426	Daphnia pulex	Europe	SRR14476631	PRJNA725506	SAMN19088685	https://doi.org/10.1093/molbev/msac121	Barnard-Kubow et al., 2022
March15_2019_DBunk_MomPE3	Daphnia.pulex.Europe.GBR.253	-2.09237	50.6426	Daphnia pulex	Europe	SRR14476621	PRJNA725506	SAMN19088694	https://doi.org/10.1093/molbev/msac121	Barnard-Kubow et al., 2022
March15_2019_DBunk_MomPE4	Daphnia.pulex.Europe.GBR.254	-2.09237	50.6426	Daphnia pulex	Europe	SRR14476620	PRJNA725506	SAMN19088695	https://doi.org/10.1093/molbev/msac121	Barnard-Kubow et al., 2022
March15_2019_DBunk_MomPE5	Daphnia.pulex.Europe.GBR.255	-2.09237	50.6426	Daphnia pulex	Europe	SRR14476619	PRJNA725506	SAMN19088696	https://doi.org/10.1093/molbev/msac121	Barnard-Kubow et al., 2022
March15_2019_DBunk_MomPE6	Daphnia.pulex.Europe.GBR.256	-2.09237	50.6426	Daphnia pulex	Europe	SRR14476618	PRJNA725506	SAMN19088697	https://doi.org/10.1093/molbev/msac121	Barnard-Kubow et al., 2022
March15_2019_DBunk_MomPE7	Daphnia.pulex.Europe.GBR.257	-2.09237	50.6426	Daphnia pulex	Europe	SRR14476617	PRJNA725506	SAMN19088698	https://doi.org/10.1093/molbev/msac121	Barnard-Kubow et al., 2022
March15_2019_DBunk_MomPE8	Daphnia.pulex.Europe.GBR.258	-2.09237	50.6426	Daphnia pulex	Europe	SRR14476616	PRJNA725506	SAMN19088699	https://doi.org/10.1093/molbev/msac121	Barnard-Kubow et al., 2022
April29_2018_DCat_Male1	Daphnia.pulex.Europe.GBR.26	-2.09121	50.6424	Daphnia pulex	Europe	SRR14476667	PRJNA725506	SAMN19088652	https://doi.org/10.1093/molbev/msac121	Barnard-Kubow et al., 2022
March15_2019_DCat_MomPE16	Daphnia.pulex.Europe.GBR.267	-2.09121	50.6424	Daphnia pulex	Europe	SRR14476606	PRJNA725506	SAMN19088708	https://doi.org/10.1093/molbev/msac121	Barnard-Kubow et al., 2022
March20_2018_D8_1	Daphnia.pulex.Europe.GBR.280	-2.09165	50.6426	Daphnia pulex	Europe	SRR14426956	PRJNA725506	SAMN19021177	https://doi.org/10.1093/molbev/msac121	Barnard-Kubow et al., 2022
March20_2018_D8_11	Daphnia.pulex.Europe.GBR.282	-2.09165	50.6426	Daphnia pulex	Europe	SRR14426934	PRJNA725506	SAMN19021179	https://doi.org/10.1093/molbev/msac121	Barnard-Kubow et al., 2022
March20_2018_D8_13	Daphnia.pulex.Europe.GBR.284	-2.09165	50.6426	Daphnia pulex	Europe	SRR14426912	PRJNA725506	SAMN19021181	https://doi.org/10.1093/molbev/msac121	Barnard-Kubow et al., 2022
March20_2018_D8_15	Daphnia.pulex.Europe.GBR.286	-2.09165	50.6426	Daphnia pulex	Europe	SRR14426890	PRJNA725506	SAMN19021183	https://doi.org/10.1093/molbev/msac121	Barnard-Kubow et al., 2022
March20_2018_D8_16	Daphnia.pulex.Europe.GBR.287	-2.09165	50.6426	Daphnia pulex	Europe	SRR14426882	PRJNA725506	SAMN19021184	https://doi.org/10.1093/molbev/msac121	Barnard-Kubow et al., 2022
March20_2018_D8_17	Daphnia.pulex.Europe.GBR.288	-2.09165	50.6426	Daphnia pulex	Europe	SRR14426881	PRJNA725506	SAMN19021185	https://doi.org/10.1093/molbev/msac121	Barnard-Kubow et al., 2022
March20_2018_D8_18	Daphnia.pulex.Europe.GBR.289	-2.09165	50.6426	Daphnia pulex	Europe	SRR14426955	PRJNA725506	SAMN19021186	https://doi.org/10.1093/molbev/msac121	Barnard-Kubow et al., 2022
March20_2018_D8_21	Daphnia.pulex.Europe.GBR.292	-2.09165	50.6426	Daphnia pulex	Europe	SRR14426952	PRJNA725506	SAMN19021194	https://doi.org/10.1093/molbev/msac121	Barnard-Kubow et al., 2022
March20_2018_D8_31	Daphnia.pulex.Europe.GBR.293	-2.09165	50.6426	Daphnia pulex	Europe	SRR14426940	PRJNA725506	SAMN19021205	https://doi.org/10.1093/molbev/msac121	Barnard-Kubow et al., 2022
March20_2018_D8_23	Daphnia.pulex.Europe.GBR.294	-2.09165	50.6426	Daphnia pulex	Europe	SRR14426950	PRJNA725506	SAMN19021196	https://doi.org/10.1093/molbev/msac121	Barnard-Kubow et al., 2022
March20_2018_D8_25	Daphnia.pulex.Europe.GBR.296	-2.09165	50.6426	Daphnia pulex	Europe	SRR14426948	PRJNA725506	SAMN19021198	https://doi.org/10.1093/molbev/msac121	Barnard-Kubow et al., 2022
March20_2018_D8_26	Daphnia.pulex.Europe.GBR.297	-2.09165	50.6426	Daphnia pulex	Europe	SRR14426947	PRJNA725506	SAMN19021199	https://doi.org/10.1093/molbev/msac121	Barnard-Kubow et al., 2022
March20_2018_D8_28	Daphnia.pulex.Europe.GBR.299	-2.09165	50.6426	Daphnia pulex	Europe	SRR14426944	PRJNA725506	SAMN19021201	https://doi.org/10.1093/molbev/msac121	Barnard-Kubow et al., 2022
March15_2019_DCat_MomPE1	Daphnia.pulex.Europe.GBR.30	-2.09121	50.6424	Daphnia pulex	Europe	SRR14476614	PRJNA725506	SAMN19088701	https://doi.org/10.1093/molbev/msac121	Barnard-Kubow et al., 2022
March20_2018_D8_29	Daphnia.pulex.Europe.GBR.300	-2.09165	50.6426	Daphnia pulex	Europe	SRR14426943	PRJNA725506	SAMN19021202	https://doi.org/10.1093/molbev/msac121	Barnard-Kubow et al., 2022
March20_2018_D8_3	Daphnia.pulex.Europe.GBR.301	-2.09165	50.6426	Daphnia pulex	Europe	SRR14426942	PRJNA725506	SAMN19021203	https://doi.org/10.1093/molbev/msac121	Barnard-Kubow et al., 2022
March20_2018_D8_33	Daphnia.pulex.Europe.GBR.305	-2.09165	50.6426	Daphnia pulex	Europe	SRR14426938	PRJNA725506	SAMN19021207	https://doi.org/10.1093/molbev/msac121	Barnard-Kubow et al., 2022
March20_2018_D8_Male3	Daphnia.pulex.Europe.GBR.306	-2.09165	50.6426	Daphnia pulex	Europe	SRR14481167	PRJNA725506	SAMN19021228	https://doi.org/10.1093/molbev/msac121	Barnard-Kubow et al., 2022
March20_2018_D8_35	Daphnia.pulex.Europe.GBR.307	-2.09165	50.6426	Daphnia pulex	Europe	SRR14426936	PRJNA725506	SAMN19021209	https://doi.org/10.1093/molbev/msac121	Barnard-Kubow et al., 2022
March20_2018_D8_30	Daphnia.pulex.Europe.GBR.308	-2.09165	50.6426	Daphnia pulex	Europe	SRR14426941	PRJNA725506	SAMN19021204	https://doi.org/10.1093/molbev/msac121	Barnard-Kubow et al., 2022
March20_2018_D8_37	Daphnia.pulex.Europe.GBR.309	-2.09165	50.6426	Daphnia pulex	Europe	SRR14426933	PRJNA725506	SAMN19021211	https://doi.org/10.1093/molbev/msac121	Barnard-Kubow et al., 2022
March20_2018_D8_38	Daphnia.pulex.Europe.GBR.310	-2.09165	50.6426	Daphnia pulex	Europe	SRR14426932	PRJNA725506	SAMN19021212	https://doi.org/10.1093/molbev/msac121	Barnard-Kubow et al., 2022
March20_2018_D8_39	Daphnia.pulex.Europe.GBR.311	-2.09165	50.6426	Daphnia pulex	Europe	SRR14426931	PRJNA725506	SAMN19021213	https://doi.org/10.1093/molbev/msac121	Barnard-Kubow et al., 2022
March20_2018_D8_4	Daphnia.pulex.Europe.GBR.312	-2.09165	50.6426	Daphnia pulex	Europe	SRR14426930	PRJNA725506	SAMN19021214	https://doi.org/10.1093/molbev/msac121	Barnard-Kubow et al., 2022
March20_2018_D8_40	Daphnia.pulex.Europe.GBR.313	-2.09165	50.6426	Daphnia pulex	Europe	SRR14426929	PRJNA725506	SAMN19021215	https://doi.org/10.1093/molbev/msac121	Barnard-Kubow et al., 2022
March20_2018_D8_41	Daphnia.pulex.Europe.GBR.314	-2.09165	50.6426	Daphnia pulex	Europe	SRR14426928	PRJNA725506	SAMN19021216	https://doi.org/10.1093/molbev/msac121	Barnard-Kubow et al., 2022
March20_2018_D8_43	Daphnia.pulex.Europe.GBR.315	-2.09165	50.6426	Daphnia pulex	Europe	SRR14426927	PRJNA725506	SAMN19021217	https://doi.org/10.1093/molbev/msac121	Barnard-Kubow et al., 2022
March20_2018_D8_44	Daphnia.pulex.Europe.GBR.316	-2.09165	50.6426	Daphnia pulex	Europe	SRR14426926	PRJNA725506	SAMN19021218	https://doi.org/10.1093/molbev/msac121	Barnard-Kubow et al., 2022
March20_2018_D8_45	Daphnia.pulex.Europe.GBR.317	-2.09165	50.6426	Daphnia pulex	Europe	SRR14426925	PRJNA725506	SAMN19021219	https://doi.org/10.1093/molbev/msac121	Barnard-Kubow et al., 2022
March20_2018_D8_5	Daphnia.pulex.Europe.GBR.319	-2.09165	50.6426	Daphnia pulex	Europe	SRR14426922	PRJNA725506	SAMN19021221	https://doi.org/10.1093/molbev/msac121	Barnard-Kubow et al., 2022
March20_2018_D8_9	Daphnia.pulex.Europe.GBR.321	-2.09165	50.6426	Daphnia pulex	Europe	SRR14426918	PRJNA725506	SAMN19021225	https://doi.org/10.1093/molbev/msac121	Barnard-Kubow et al., 2022
March20_2018_D8_8	Daphnia.pulex.Europe.GBR.322	-2.09165	50.6426	Daphnia pulex	Europe	SRR14426919	PRJNA725506	SAMN19021224	https://doi.org/10.1093/molbev/msac121	Barnard-Kubow et al., 2022
March20_2018_DBunk_1	Daphnia.pulex.Europe.GBR.326	-2.09237	50.6426	Daphnia pulex	Europe	SRR14426917	PRJNA725506	SAMN19021229	https://doi.org/10.1093/molbev/msac121	Barnard-Kubow et al., 2022
March20_2018_DBunk_25	Daphnia.pulex.Europe.GBR.343	-2.09237	50.6426	Daphnia pulex	Europe	SRR14426904	PRJNA725506	SAMN19021242	https://doi.org/10.1093/molbev/msac121	Barnard-Kubow et al., 2022
March20_2018_DBunk_27	Daphnia.pulex.Europe.GBR.345	-2.09237	50.6426	Daphnia pulex	Europe	SRR14426903	PRJNA725506	SAMN19021243	https://doi.org/10.1093/molbev/msac121	Barnard-Kubow et al., 2022
March20_2018_DBunk_3	Daphnia.pulex.Europe.GBR.348	-2.09237	50.6426	Daphnia pulex	Europe	SRR14426899	PRJNA725506	SAMN19021246	https://doi.org/10.1093/molbev/msac121	Barnard-Kubow et al., 2022
March20_2018_DBunk_7	Daphnia.pulex.Europe.GBR.352	-2.09237	50.6426	Daphnia pulex	Europe	SRR14426887	PRJNA725506	SAMN19021257	https://doi.org/10.1093/molbev/msac121	Barnard-Kubow et al., 2022
March20_2018_DBunk_35	Daphnia.pulex.Europe.GBR.354	-2.09237	50.6426	Daphnia pulex	Europe	SRR14426893	PRJNA725506	SAMN19021252	https://doi.org/10.1093/molbev/msac121	Barnard-Kubow et al., 2022
March20_2018_DBunk_5	Daphnia.pulex.Europe.GBR.363	-2.09237	50.6426	Daphnia pulex	Europe	SRR14426889	PRJNA725506	SAMN19021255	https://doi.org/10.1093/molbev/msac121	Barnard-Kubow et al., 2022
March20_2018_DBunk_6	Daphnia.pulex.Europe.GBR.364	-2.09237	50.6426	Daphnia pulex	Europe	SRR14426888	PRJNA725506	SAMN19021256	https://doi.org/10.1093/molbev/msac121	Barnard-Kubow et al., 2022
May_2017_D8_521	Daphnia.pulex.Europe.GBR.375	-2.09165	50.6426	Daphnia pulex	Europe	SRR14476818	PRJNA725506	SAMN19067602	https://doi.org/10.1093/molbev/msac121	Barnard-Kubow et al., 2022
May_2017_D8_532	Daphnia.pulex.Europe.GBR.376	-2.09165	50.6426	Daphnia pulex	Europe	SRR14476817	PRJNA725506	SAMN19067603	https://doi.org/10.1093/molbev/msac121	Barnard-Kubow et al., 2022
May_2017_D8_538	Daphnia.pulex.Europe.GBR.377	-2.09165	50.6426	Daphnia pulex	Europe	SRR14476833	PRJNA725506	SAMN19067604	https://doi.org/10.1093/molbev/msac121	Barnard-Kubow et al., 2022
May_2017_D8_544	Daphnia.pulex.Europe.GBR.380	-2.09165	50.6426	Daphnia pulex	Europe	SRR14476832	PRJNA725506	SAMN19067607	https://doi.org/10.1093/molbev/msac121	Barnard-Kubow et al., 2022
April_2017_D8_9	Daphnia.pulex.Europe.GBR.391	-2.09165	50.6426	Daphnia pulex	Europe	SRR14476939	PRJNA725506	SAMN19067490	https://doi.org/10.1093/molbev/msac121	Barnard-Kubow et al., 2022
April_2017_D8_130	Daphnia.pulex.Europe.GBR.40	-2.09165	50.6426	Daphnia pulex	Europe	SRR14476863	PRJNA725506	SAMN19067422	https://doi.org/10.1093/molbev/msac121	Barnard-Kubow et al., 2022
May_2017_DBunk_509	Daphnia.pulex.Europe.GBR.402	-2.09237	50.6426	Daphnia pulex	Europe	SRR14477055	PRJNA725506	SAMN19067626	https://doi.org/10.1093/molbev/msac121	Barnard-Kubow et al., 2022
May_2017_DBunk_514	Daphnia.pulex.Europe.GBR.403	-2.09237	50.6426	Daphnia pulex	Europe	SRR14477052	PRJNA725506	SAMN19067627	https://doi.org/10.1093/molbev/msac121	Barnard-Kubow et al., 2022
May_2017_DBunk_515	Daphnia.pulex.Europe.GBR.404	-2.09237	50.6426	Daphnia pulex	Europe	SRR14477053	PRJNA725506	SAMN19067628	https://doi.org/10.1093/molbev/msac121	Barnard-Kubow et al., 2022
May_2017_DBunk_523	Daphnia.pulex.Europe.GBR.407	-2.09237	50.6426	Daphnia pulex	Europe	SRR14477048	PRJNA725506	SAMN19067631	https://doi.org/10.1093/molbev/msac121	Barnard-Kubow et al., 2022
May_2017_DBunk_525	Daphnia.pulex.Europe.GBR.408	-2.09237	50.6426	Daphnia pulex	Europe	SRR14477047	PRJNA725506	SAMN19067632	https://doi.org/10.1093/molbev/msac121	Barnard-Kubow et al., 2022
May_2017_DBunk_547	Daphnia.pulex.Europe.GBR.412	-2.09237	50.6426	Daphnia pulex	Europe	SRR14477042	PRJNA725506	SAMN19067636	https://doi.org/10.1093/molbev/msac121	Barnard-Kubow et al., 2022
May_2017_DBunk_554	Daphnia.pulex.Europe.GBR.414	-2.09237	50.6426	Daphnia pulex	Europe	SRR14477041	PRJNA725506	SAMN19067639	https://doi.org/10.1093/molbev/msac121	Barnard-Kubow et al., 2022
May_2017_DBunk_557	Daphnia.pulex.Europe.GBR.415	-2.09237	50.6426	Daphnia pulex	Europe	SRR14477038	PRJNA725506	SAMN19067640	https://doi.org/10.1093/molbev/msac121	Barnard-Kubow et al., 2022
May_2017_DBunk_558	Daphnia.pulex.Europe.GBR.416	-2.09237	50.6426	Daphnia pulex	Europe	SRR14477039	PRJNA725506	SAMN19067641	https://doi.org/10.1093/molbev/msac121	Barnard-Kubow et al., 2022
May_2017_DBunk_579	Daphnia.pulex.Europe.GBR.421	-2.09237	50.6426	Daphnia pulex	Europe	SRR14477033	PRJNA725506	SAMN19067646	https://doi.org/10.1093/molbev/msac121	Barnard-Kubow et al., 2022
May_2017_DBunk_589	Daphnia.pulex.Europe.GBR.423	-2.09237	50.6426	Daphnia pulex	Europe	SRR14477031	PRJNA725506	SAMN19067648	https://doi.org/10.1093/molbev/msac121	Barnard-Kubow et al., 2022
May_2017_DBunk_590	Daphnia.pulex.Europe.GBR.424	-2.09237	50.6426	Daphnia pulex	Europe	SRR14477029	PRJNA725506	SAMN19067649	https://doi.org/10.1093/molbev/msac121	Barnard-Kubow et al., 2022
May_2017_DBunk_591	Daphnia.pulex.Europe.GBR.425	-2.09237	50.6426	Daphnia pulex	Europe	SRR14477027	PRJNA725506	SAMN19067650	https://doi.org/10.1093/molbev/msac121	Barnard-Kubow et al., 2022
April_2017_D8_134	Daphnia.pulex.Europe.GBR.44	-2.09165	50.6426	Daphnia pulex	Europe	SRR14476802	PRJNA725506	SAMN19067426	https://doi.org/10.1093/molbev/msac121	Barnard-Kubow et al., 2022
April_2017_D8_137	Daphnia.pulex.Europe.GBR.47	-2.09165	50.6426	Daphnia pulex	Europe	SRR14476828	PRJNA725506	SAMN19067429	https://doi.org/10.1093/molbev/msac121	Barnard-Kubow et al., 2022
April_2017_D8_248	Daphnia.pulex.Europe.GBR.48	-2.09165	50.6426	Daphnia pulex	Europe	SRR14476781	PRJNA725506	SAMN19067461	https://doi.org/10.1093/molbev/msac121	Barnard-Kubow et al., 2022
April_2017_D8_147	Daphnia.pulex.Europe.GBR.51	-2.09165	50.6426	Daphnia pulex	Europe	SRR14476793	PRJNA725506	SAMN19067433	https://doi.org/10.1093/molbev/msac121	Barnard-Kubow et al., 2022
April_2017_D8_157	Daphnia.pulex.Europe.GBR.54	-2.09165	50.6426	Daphnia pulex	Europe	SRR14476790	PRJNA725506	SAMN19067436	https://doi.org/10.1093/molbev/msac121	Barnard-Kubow et al., 2022
April_2017_D8_179	Daphnia.pulex.Europe.GBR.59	-2.09165	50.6426	Daphnia pulex	Europe	SRR14476789	PRJNA725506	SAMN19067441	https://doi.org/10.1093/molbev/msac121	Barnard-Kubow et al., 2022
April_2017_D8_179	Daphnia.pulex.Europe.GBR.59	-2.09165	50.6426	Daphnia pulex	Europe	SRR14572424	PRJNA725506	SAMN19067441	https://doi.org/10.1093/molbev/msac121	Barnard-Kubow et al., 2022
April_2017_D8_179	Daphnia.pulex.Europe.GBR.59	-2.09165	50.6426	Daphnia pulex	Europe	SRR14572425	PRJNA725506	SAMN19067441	https://doi.org/10.1093/molbev/msac121	Barnard-Kubow et al., 2022
April17_2018_D8_Male1	Daphnia.pulex.Europe.GBR.6	-2.09165	50.6426	Daphnia pulex	Europe	SRR14476591	PRJNA725506	SAMN19088632	https://doi.org/10.1093/molbev/msac121	Barnard-Kubow et al., 2022
April_2017_D8_222	Daphnia.pulex.Europe.GBR.60	-2.09165	50.6426	Daphnia pulex	Europe	SRR14476859	PRJNA725506	SAMN19067456	https://doi.org/10.1093/molbev/msac121	Barnard-Kubow et al., 2022
April_2017_D8_222	Daphnia.pulex.Europe.GBR.60	-2.09165	50.6426	Daphnia pulex	Europe	SRR14572420	PRJNA725506	SAMN19067456	https://doi.org/10.1093/molbev/msac121	Barnard-Kubow et al., 2022
April_2017_D8_222	Daphnia.pulex.Europe.GBR.60	-2.09165	50.6426	Daphnia pulex	Europe	SRR14572421	PRJNA725506	SAMN19067456	https://doi.org/10.1093/molbev/msac121	Barnard-Kubow et al., 2022
April_2017_D8_210	Daphnia.pulex.Europe.GBR.68	-2.09165	50.6426	Daphnia pulex	Europe	SRR14476860	PRJNA725506	SAMN19067450	https://doi.org/10.1093/molbev/msac121	Barnard-Kubow et al., 2022
April_2017_D8_214	Daphnia.pulex.Europe.GBR.72	-2.09165	50.6426	Daphnia pulex	Europe	SRR14476970	PRJNA725506	SAMN19067454	https://doi.org/10.1093/molbev/msac121	Barnard-Kubow et al., 2022
April_2017_D8_223	Daphnia.pulex.Europe.GBR.75	-2.09165	50.6426	Daphnia pulex	Europe	SRR14476786	PRJNA725506	SAMN19067457	https://doi.org/10.1093/molbev/msac121	Barnard-Kubow et al., 2022
April_2017_D8_230	Daphnia.pulex.Europe.GBR.77	-2.09165	50.6426	Daphnia pulex	Europe	SRR14476785	PRJNA725506	SAMN19067459	https://doi.org/10.1093/molbev/msac121	Barnard-Kubow et al., 2022
April_2017_D8_239	Daphnia.pulex.Europe.GBR.78	-2.09165	50.6426	Daphnia pulex	Europe	SRR14476783	PRJNA725506	SAMN19067460	https://doi.org/10.1093/molbev/msac121	Barnard-Kubow et al., 2022
April_2017_D8_249	Daphnia.pulex.Europe.GBR.80	-2.09165	50.6426	Daphnia pulex	Europe	SRR14476782	PRJNA725506	SAMN19067462	https://doi.org/10.1093/molbev/msac121	Barnard-Kubow et al., 2022
April_2017_D8_256	Daphnia.pulex.Europe.GBR.83	-2.09165	50.6426	Daphnia pulex	Europe	SRR14476777	PRJNA725506	SAMN19067465	https://doi.org/10.1093/molbev/msac121	Barnard-Kubow et al., 2022
April_2017_D8_304	Daphnia.pulex.Europe.GBR.87	-2.09165	50.6426	Daphnia pulex	Europe	SRR14476896	PRJNA725506	SAMN19067469	https://doi.org/10.1093/molbev/msac121	Barnard-Kubow et al., 2022
April_2017_D8_305	Daphnia.pulex.Europe.GBR.88	-2.09165	50.6426	Daphnia pulex	Europe	SRR14476895	PRJNA725506	SAMN19067470	https://doi.org/10.1093/molbev/msac121	Barnard-Kubow et al., 2022
April_2017_D8_32	Daphnia.pulex.Europe.GBR.89	-2.09165	50.6426	Daphnia pulex	Europe	SRR14476858	PRJNA725506	SAMN19067471	https://doi.org/10.1093/molbev/msac121	Barnard-Kubow et al., 2022
April17_2018_D8_Male4	Daphnia.pulex.Europe.GBR.9	-2.09165	50.6426	Daphnia pulex	Europe	SRR14476657	PRJNA725506	SAMN19088635	https://doi.org/10.1093/molbev/msac121	Barnard-Kubow et al., 2022
April_2017_D8_338	Daphnia.pulex.Europe.GBR.91	-2.09165	50.6426	Daphnia pulex	Europe	SRR14476893	PRJNA725506	SAMN19067473	https://doi.org/10.1093/molbev/msac121	Barnard-Kubow et al., 2022
April_2017_D8_355	Daphnia.pulex.Europe.GBR.94	-2.09165	50.6426	Daphnia pulex	Europe	SRR14476889	PRJNA725506	SAMN19067476	https://doi.org/10.1093/molbev/msac121	Barnard-Kubow et al., 2022
April_2017_D8_359	Daphnia.pulex.Europe.GBR.95	-2.09165	50.6426	Daphnia pulex	Europe	SRR14476888	PRJNA725506	SAMN19067477	https://doi.org/10.1093/molbev/msac121	Barnard-Kubow et al., 2022
April_2017_D8_360	Daphnia.pulex.Europe.GBR.96	-2.09165	50.6426	Daphnia pulex	Europe	SRR14476887	PRJNA725506	SAMN19067478	https://doi.org/10.1093/molbev/msac121	Barnard-Kubow et al., 2022
April_2017_D8_373	Daphnia.pulex.Europe.GBR.97	-2.09165	50.6426	Daphnia pulex	Europe	SRR14476857	PRJNA725506	SAMN19067479	https://doi.org/10.1093/molbev/msac121	Barnard-Kubow et al., 2022
Spring_2018_Pond6_4	Daphnia.pulex.Europe.GBR.1569	0.828461	52.0825	Daphnia pulex	Europe	SRR24967761	PRJNA982532	SAMN35708901	This Study	This Study
Spring_2018_Pond6_19	Daphnia.pulex.Europe.GBR.1570	0.828461	52.0825	Daphnia pulex	Europe	SRR24967750	PRJNA982532	SAMN35708902	This Study	This Study
Spring_2018_Pond17_7	Daphnia.pulex.Europe.GBR.1571	-0.931099	51.346	Daphnia pulex	Europe	SRR24967739	PRJNA982532	SAMN35708903	This Study	This Study
Spring_2018_Pond30_18	Daphnia.pulex.Europe.GBR.1573	-1.42636	54.0474	Daphnia pulex	Europe	SRR24967717	PRJNA982532	SAMN35708905	This Study	This Study
Spring_2018_Pond17_63	Daphnia.pulex.Europe.GBR.1574	-0.931099	51.346	Daphnia pulex	Europe	SRR24967706	PRJNA982532	SAMN35708906	This Study	This Study
Spring_2018_Pond17_6	Daphnia.pulex.Europe.GBR.1575	-0.931099	51.346	Daphnia pulex	Europe	SRR24967770	PRJNA982532	SAMN35708910	This Study	This Study
Spring_2018_Pond22_68	Daphnia.pulex.Europe.GBR.1576	-0.312748	53.5814	Daphnia pulex	Europe	SRR24967769	PRJNA982532	SAMN35708911	This Study	This Study
Spring_2018_Pond30_16	Daphnia.pulex.Europe.GBR.1577	-1.42636	54.0474	Daphnia pulex	Europe	SRR24967768	PRJNA982532	SAMN35708912	This Study	This Study
Spring_2012_D8_6A	Daphnia.pulex.Europe.GBR.1578	-2.09165	50.6426	Daphnia pulex	Europe	SRR24967767	PRJNA982532	SAMN35708913	This Study	This Study
Spring_2018_Pond19_6	Daphnia.pulex.Europe.GBR.1579	-0.607703	51.0877	Daphnia pulex	Europe	SRR24967683	PRJNA982532	SAMN35708989	This Study	This Study
Spring_2018_Pond17_64	Daphnia.pulex.Europe.GBR.1580	-0.931099	51.346	Daphnia pulex	Europe	SRR24967766	PRJNA982532	SAMN35708914	This Study	This Study
Spring_2018_Pond2_2	Daphnia.pulex.Europe.GBR.1581	-3.7837	52.1307	Daphnia pulex	Europe	SRR24967682	PRJNA982532	SAMN35708990	This Study	This Study
Spring_2018_Pond17_10	Daphnia.pulex.Europe.GBR.1582	-0.931099	51.346	Daphnia pulex	Europe	SRR24967762	PRJNA982532	SAMN35708918	This Study	This Study
Spring_2018_Pond24_1	Daphnia.pulex.Europe.GBR.1583	-3.01939	53.2904	Daphnia pulex	Europe	SRR24967760	PRJNA982532	SAMN35708919	This Study	This Study
Spring_2018_Pond24_7	Daphnia.pulex.Europe.GBR.1584	-3.01939	53.2904	Daphnia pulex	Europe	SRR24967759	PRJNA982532	SAMN35708920	This Study	This Study
Spring_2018_Pond17_65	Daphnia.pulex.Europe.GBR.1585	-0.931099	51.346	Daphnia pulex	Europe	SRR24967757	PRJNA982532	SAMN35708922	This Study	This Study
Spring_2018_Pond2_10	Daphnia.pulex.Europe.GBR.1586	-3.7837	52.1307	Daphnia pulex	Europe	SRR24967681	PRJNA982532	SAMN35708991	This Study	This Study
Spring_2018_Pond6_6	Daphnia.pulex.Europe.GBR.1587	0.828461	52.0825	Daphnia pulex	Europe	SRR24967755	PRJNA982532	SAMN35708924	This Study	This Study
Spring_2018_Pond6_22	Daphnia.pulex.Europe.GBR.1588	0.828461	52.0825	Daphnia pulex	Europe	SRR24967754	PRJNA982532	SAMN35708925	This Study	This Study
Spring_2018_Pond17_11	Daphnia.pulex.Europe.GBR.1589	-0.931099	51.346	Daphnia pulex	Europe	SRR24967753	PRJNA982532	SAMN35708926	This Study	This Study
Spring_2018_Pond30_53	Daphnia.pulex.Europe.GBR.1590	-1.42636	54.0474	Daphnia pulex	Europe	SRR24967751	PRJNA982532	SAMN35708928	This Study	This Study
Spring_2018_Pond24_19	Daphnia.pulex.Europe.GBR.1591	-3.01939	53.2904	Daphnia pulex	Europe	SRR24967749	PRJNA982532	SAMN35708929	This Study	This Study
Spring_2018_Pond17_69	Daphnia.pulex.Europe.GBR.1592	-0.931099	51.346	Daphnia pulex	Europe	SRR24967748	PRJNA982532	SAMN35708930	This Study	This Study
Spring_2018_Pond6_9	Daphnia.pulex.Europe.GBR.1593	0.828461	52.0825	Daphnia pulex	Europe	SRR24967745	PRJNA982532	SAMN35708933	This Study	This Study
Spring_2018_Pond6_23	Daphnia.pulex.Europe.GBR.1594	0.828461	52.0825	Daphnia pulex	Europe	SRR24967744	PRJNA982532	SAMN35708934	This Study	This Study
Spring_2018_Pond17_12	Daphnia.pulex.Europe.GBR.1595	-0.931099	51.346	Daphnia pulex	Europe	SRR24967743	PRJNA982532	SAMN35708935	This Study	This Study
Spring_2018_Pond17_16	Daphnia.pulex.Europe.GBR.1596	-0.931099	51.346	Daphnia pulex	Europe	SRR24967742	PRJNA982532	SAMN35708936	This Study	This Study
Spring_2018_Pond24_20	Daphnia.pulex.Europe.GBR.1597	-3.01939	53.2904	Daphnia pulex	Europe	SRR24967740	PRJNA982532	SAMN35708938	This Study	This Study
Spring_2018_Pond6_10	Daphnia.pulex.Europe.GBR.1598	0.828461	52.0825	Daphnia pulex	Europe	SRR24967735	PRJNA982532	SAMN35708942	This Study	This Study
Spring_2018_Pond6_24	Daphnia.pulex.Europe.GBR.1599	0.828461	52.0825	Daphnia pulex	Europe	SRR24967734	PRJNA982532	SAMN35708943	This Study	This Study
Spring_2018_Pond6_25	Daphnia.pulex.Europe.GBR.1600	0.828461	52.0825	Daphnia pulex	Europe	SRR24967733	PRJNA982532	SAMN35708944	This Study	This Study
Spring_2018_Pond17_19	Daphnia.pulex.Europe.GBR.1601	-0.931099	51.346	Daphnia pulex	Europe	SRR24967732	PRJNA982532	SAMN35708945	This Study	This Study
Spring_2018_Pond24_23	Daphnia.pulex.Europe.GBR.1602	-3.01939	53.2904	Daphnia pulex	Europe	SRR24967730	PRJNA982532	SAMN35708947	This Study	This Study
Spring_2018_Pond17_73	Daphnia.pulex.Europe.GBR.1603	-0.931099	51.346	Daphnia pulex	Europe	SRR24967729	PRJNA982532	SAMN35708948	This Study	This Study
Spring_2018_Pond6_11	Daphnia.pulex.Europe.GBR.1605	0.828461	52.0825	Daphnia pulex	Europe	SRR24967725	PRJNA982532	SAMN35708951	This Study	This Study
Spring_2018_Pond6_12	Daphnia.pulex.Europe.GBR.1606	0.828461	52.0825	Daphnia pulex	Europe	SRR24967724	PRJNA982532	SAMN35708952	This Study	This Study
Spring_2018_Pond17_1	Daphnia.pulex.Europe.GBR.1607	-0.931099	51.346	Daphnia pulex	Europe	SRR24967723	PRJNA982532	SAMN35708953	This Study	This Study
Spring_2018_Pond17_20	Daphnia.pulex.Europe.GBR.1608	-0.931099	51.346	Daphnia pulex	Europe	SRR24967722	PRJNA982532	SAMN35708954	This Study	This Study
Spring_2018_Pond24_24	Daphnia.pulex.Europe.GBR.1609	-3.01939	53.2904	Daphnia pulex	Europe	SRR24967720	PRJNA982532	SAMN35708956	This Study	This Study
Spring_2018_Pond17_74	Daphnia.pulex.Europe.GBR.1610	-0.931099	51.346	Daphnia pulex	Europe	SRR24967719	PRJNA982532	SAMN35708957	This Study	This Study
Spring_2018_Pond6_13	Daphnia.pulex.Europe.GBR.1612	0.828461	52.0825	Daphnia pulex	Europe	SRR24967714	PRJNA982532	SAMN35708961	This Study	This Study
Spring_2018_Pond17_2	Daphnia.pulex.Europe.GBR.1613	-0.931099	51.346	Daphnia pulex	Europe	SRR24967713	PRJNA982532	SAMN35708962	This Study	This Study
Spring_2018_Pond17_22	Daphnia.pulex.Europe.GBR.1614	-0.931099	51.346	Daphnia pulex	Europe	SRR24967712	PRJNA982532	SAMN35708963	This Study	This Study
Spring_2018_Pond25_23	Daphnia.pulex.Europe.GBR.1615	-3.00772	53.2956	Daphnia pulex	Europe	SRR24967698	PRJNA982532	SAMN35708976	This Study	This Study
Spring_2018_Pond5_8	Daphnia.pulex.Europe.GBR.1617	0.975512	52.0898	Daphnia pulex	Europe	SRR24967707	PRJNA982532	SAMN35708968	This Study	This Study
Spring_2018_Pond6_14	Daphnia.pulex.Europe.GBR.1618	0.828461	52.0825	Daphnia pulex	Europe	SRR24967705	PRJNA982532	SAMN35708969	This Study	This Study
Spring_2018_Pond17_3	Daphnia.pulex.Europe.GBR.1619	-0.931099	51.346	Daphnia pulex	Europe	SRR24967704	PRJNA982532	SAMN35708970	This Study	This Study
Spring_2018_Pond17_51	Daphnia.pulex.Europe.GBR.1620	-0.931099	51.346	Daphnia pulex	Europe	SRR24967703	PRJNA982532	SAMN35708971	This Study	This Study
Spring_2012_C_14	Daphnia.pulex.Europe.GBR.1621	-3.7837	52.1307	Daphnia pulex	Europe	SRR24967702	PRJNA982532	SAMN35708972	This Study	This Study
Spring_2018_Pond22_51	Daphnia.pulex.Europe.GBR.1623	-0.312748	53.5814	Daphnia pulex	Europe	SRR24967700	PRJNA982532	SAMN35708974	This Study	This Study
Spring_2018_Pond22_52	Daphnia.pulex.Europe.GBR.1624	-0.312748	53.5814	Daphnia pulex	Europe	SRR24967699	PRJNA982532	SAMN35708975	This Study	This Study
Spring_2018_Pond5_9	Daphnia.pulex.Europe.GBR.1626	0.975512	52.0898	Daphnia pulex	Europe	SRR24967697	PRJNA982532	SAMN35708977	This Study	This Study
Spring_2018_Pond17_59	Daphnia.pulex.Europe.GBR.1627	-0.931099	51.346	Daphnia pulex	Europe	SRR24967693	PRJNA982532	SAMN35708980	This Study	This Study
Spring_2018_Pond22_60	Daphnia.pulex.Europe.GBR.1628	-0.312748	53.5814	Daphnia pulex	Europe	SRR24967691	PRJNA982532	SAMN35708982	This Study	This Study
Spring_2018_Pond6_2	Daphnia.pulex.Europe.GBR.1630	0.828461	52.0825	Daphnia pulex	Europe	SRR24967689	PRJNA982532	SAMN35708984	This Study	This Study
Spring_2018_Pond6_17	Daphnia.pulex.Europe.GBR.1631	0.828461	52.0825	Daphnia pulex	Europe	SRR24967688	PRJNA982532	SAMN35708985	This Study	This Study
Spring_2018_Pond17_5	Daphnia.pulex.Europe.GBR.1632	-0.931099	51.346	Daphnia pulex	Europe	SRR24967687	PRJNA982532	SAMN35708986	This Study	This Study
Spring_2018_Pond17_61	Daphnia.pulex.Europe.GBR.1633	-0.931099	51.346	Daphnia pulex	Europe	SRR24967686	PRJNA982532	SAMN35708987	This Study	This Study
March_2018_D8_18030	Daphnia.pulex.Europe.GBR.370	-2.09165	50.6426	Daphnia pulex	Europe	SRR24967685	PRJNA982532	SAMN35708988	This Study	This Study
March_2018_DCat_18004	Daphnia.pulex.Europe.GBR.371	-2.09121	50.6424	Daphnia pulex	Europe	SRR24967692	PRJNA982532	SAMN35708981	This Study	This Study
KuujR104-6	Daphnia.pulexcaria.NorthAmerica.CAN.462	-77.45	55.17	Daphnia pulex x Daphnia pulicaria hybrids	NorthAmerica	SRR2148375	PRJNA292080	SAMN03964736	https://doi.org/10.1101/2021.08.20.457158	Jackson et al., 2021
KuuiR206-3	Daphnia.pulexcaria.NorthAmerica.CAN.464	-77.45	55.17	Daphnia pulex x Daphnia pulicaria hybrids	NorthAmerica	SRR2148377	PRJNA292080	SAMN03964738	https://doi.org/10.1101/2021.08.20.457158	Jackson et al., 2021
Littoral	Daphnia.pulexcaria.NorthAmerica.CAN.466	-68.38	48.24	Daphnia pulex x Daphnia pulicaria hybrids	NorthAmerica	SRR2148379	PRJNA292080	SAMN03964740	https://doi.org/10.1101/2021.08.20.457158	Jackson et al., 2021
Cornell203-2	Daphnia.pulexcaria.NorthAmerica.USA.461	-76.43	42.5	Daphnia pulex x Daphnia pulicaria hybrids	NorthAmerica	SRR2148374	PRJNA292080	SAMN03964735	https://doi.org/10.1101/2021.08.20.457158	Jackson et al., 2021
Maine344-1	Daphnia.pulexcaria.NorthAmerica.USA.467	-76.01	42.99	Daphnia pulex x Daphnia pulicaria hybrids	NorthAmerica	SRR2148380	PRJNA292080	SAMN03964741	https://doi.org/10.1101/2021.08.20.457158	Jackson et al., 2021
Maine348-1	Daphnia.pulexcaria.NorthAmerica.USA.469	-76.01	42.99	Daphnia pulex x Daphnia pulicaria hybrids	NorthAmerica	SRR2148382	PRJNA292080	SAMN03964743	https://doi.org/10.1101/2021.08.20.457158	Jackson et al., 2021
KuujR202-4	Daphnia.pulicaria.NorthAmerica.CAN.463	-77.45	55.17	Daphnia pulicaria	NorthAmerica	SRR2148376	PRJNA292080	SAMN03964737	https://doi.org/10.1101/2021.08.20.457158	Jackson et al., 2021
BH03	Daphnia.pulicaria.NorthAmerica.CAN.471	-78.53	45.14	Daphnia pulicaria	NorthAmerica	SRR2148395	PRJNA292080	SAMN03964756	https://doi.org/10.1101/2021.08.20.457158	Jackson et al., 2021
BR16	Daphnia.pulicaria.NorthAmerica.CAN.473	-78.53	45.14	Daphnia pulicaria	NorthAmerica	SRR2148397	PRJNA292080	SAMN03964758	https://doi.org/10.1101/2021.08.20.457158	Jackson et al., 2021
G10	Daphnia.pulicaria.NorthAmerica.CAN.474	-78.53	45.14	Daphnia pulicaria	NorthAmerica	SRR2148398	PRJNA292080	SAMN03964759	https://doi.org/10.1101/2021.08.20.457158	Jackson et al., 2021
L07	Daphnia.pulicaria.NorthAmerica.CAN.476	-78.53	45.14	Daphnia pulicaria	NorthAmerica	SRR2148400	PRJNA292080	SAMN03964761	https://doi.org/10.1101/2021.08.20.457158	Jackson et al., 2021
AroMoose	Daphnia.pulicaria.NorthAmerica.USA.477	-69.16	44.5	Daphnia pulicaria	NorthAmerica	SRR2148401	PRJNA292080	SAMN03964762	https://doi.org/10.1101/2021.08.20.457158	Jackson et al., 2021
LakeWash2	Daphnia.pulicaria.NorthAmerica.USA.478	-122.14	47.37	Daphnia pulicaria	NorthAmerica	SRR2148402	PRJNA292080	SAMN03964763	https://doi.org/10.1101/2021.08.20.457158	Jackson et al., 2021
Law3	Daphnia.pulicaria.NorthAmerica.USA.479	-84.52	45.42	Daphnia pulicaria	NorthAmerica	SRR2148403	PRJNA292080	SAMN03964764	https://doi.org/10.1101/2021.08.20.457158	Jackson et al., 2021
LittleCurtis	Daphnia.pulicaria.NorthAmerica.USA.480	-122.44	45.43	Daphnia pulicaria	NorthAmerica	SRR2148404	PRJNA292080	SAMN03964765	https://doi.org/10.1101/2021.08.20.457158	Jackson et al., 2021
LostCreek	Daphnia.pulicaria.NorthAmerica.USA.481	-122.39	45.41	Daphnia pulicaria	NorthAmerica	SRR2148405	PRJNA292080	SAMN03964766	https://doi.org/10.1101/2021.08.20.457158	Jackson et al., 2021
RSLD26	Daphnia.pulicaria.NorthAmerica.USA.483	-96.49	44.57	Daphnia pulicaria	NorthAmerica	SRR2148407	PRJNA292080	SAMN03964768	https://doi.org/10.1101/2021.08.20.457158	Jackson et al., 2021
EB-00008	Daphnia.pulicaria.NorthAmerica.USA.581	-93.19	44.59	Daphnia pulicaria	NorthAmerica	SRR5098796	PRJNA355243	SAMN06066755	https://doi.org/10.1093/gbe/evw302	Jiang et al., 2017
EB-00008	Daphnia.pulicaria.NorthAmerica.USA.583	-93.19	44.59	Daphnia pulicaria	NorthAmerica	SRR5098804	PRJNA355243	SAMN06066755	https://doi.org/10.1093/gbe/evw302	Jiang et al., 2017
14Ax2X-batch	Daphnia.pulicaria.NorthAmerica.USA.587	-95.7129	37.0902	Daphnia pulicaria	NorthAmerica	SRR5557247	PRJNA386566	SAMN07108732	https://www.ncbi.nlm.nih.gov/bioproject/PRJNA386566	Lack, 2017
4-813B	Daphnia.pulicaria.NorthAmerica.USA.588	-95.7129	37.0902	Daphnia pulicaria	NorthAmerica	SRR5557249	PRJNA386566	SAMN07108738	https://www.ncbi.nlm.nih.gov/bioproject/PRJNA386566	Lack, 2017
2018_Pulicaria_Pond21_22	Daphnia.pulicaria.Europe.GBR.1604	-0.312748	53.5814	Daphnia pulicaria	Europe	SRR14371414	PRJNA725506	SAMN18940763	https://doi.org/10.1093/molbev/msac121	Barnard-Kubow et al., 2022
2018_Pulicaria_Pond22_21	Daphnia.pulicaria.Europe.GBR.2	-0.312748	53.5814	Daphnia pulicaria	Europe	SRR14371413	PRJNA725506	SAMN18940764	https://doi.org/10.1093/molbev/msac121	Barnard-Kubow et al., 2022
2018_Pulicaria_Pond22_53	Daphnia.pulicaria.Europe.GBR.3	-0.312748	53.5814	Daphnia pulicaria	Europe	SRR14371412	PRJNA725506	SAMN18940765	https://doi.org/10.1093/molbev/msac121	Barnard-Kubow et al., 2022
2018_Pulicaria_Pond22_72	Daphnia.pulicaria.Europe.GBR.5	-0.312748	53.5814	Daphnia pulicaria	Europe	SRR14371410	PRJNA725506	SAMN18940767	https://doi.org/10.1093/molbev/msac121	Barnard-Kubow et al., 2022
Spring_2018_Pond22_62	Daphnia.pulicaria.Europe.GBR.1568	-0.312748	53.5814	Daphnia pulicaria	Europe	SRR24967772	PRJNA982532	SAMN35708900	This Study	This Study

## Sheet: SuppTable_2
Using D84A
Classification	3'UTR	5'UTR	Intergenic	Intronic	Non-synonymous	Splice	Start	Stop	Synonymous
Private NAm. D. pulex	12077	9533	126987	27813	118715	262	47	2575	256201
Private Euro. D. pulex	18899	8366	100751	19829	64042	390	74	1231	120401
Shared Polymorphism	8514	3549	64130	11386	25454	221	31	563	43163
Fixed	186	172	2070	415	2412	2	3	13	5066
Non-pulex-polymorphic	39365	29759	306737	69693	418251	781	203	7389	939380
Total	79041	51379	600675	129136	628874	1656	358	11771	1364211
KAP4 liftOver to D84A unchanged classifications
Classification	3'UTR	5'UTR	Intergenic	Intronic	Non-synonymous	Splice	Start	Stop	Synonymous
Private NAm. D. pulex	3066	2035	24760	6600	32151	44	9	395	94036
Private Euro. D. pulex	8173	3089	38119	7964	32806	132	36	590	64212
Shared Polymorphism	1357	598	9037	1928	4933	32	6	62	11030
Total	12596	5722	71916	16492	69890	208	51	1047	169278
Supplemental Table 2: Summarizes the number of filtered single nucleotide polymorphisms (SNPs) identified using either the European D. pulex genome (D84A) or the North American D. pulex genome (KAP4) for mapping. SNPs are classified into four categories: private to a species, shared between species (minor allele frequency > 0.01 in both), fixed between species, or polymorphic in D. obtusa and D. …

## Sheet: SuppTable_3
Model
1	y ~ Light + (1 | Block) + (1 | Clone)
2	y ~ Light + Genotype + (1 | Block) + (1 | Clone)
3	y ~ Light * Genotype + (1 | Block) + (1 | Clone)
Model	Parameters	AIC	BIC	Log-likelihood	Deviance	Chi-square	DF	p-value
1	5	166790	166807	-83390	166780
2	7	166794	166818	-83390	166780	0.0405	2	0.9799
3	11	160953	160990	-80465	160931	5849.72	4	<2e-16
Supplemental Table 3: The results of ANOVA and log-likelihood ratio tests of generalized linear mixed (GLM) effect models analyzing the impact of light exposure on various European D. pulex BLOP genotypes.

## Sheet: SuppTable_4
Model
1	y ~ Hour + (1 | Sample) + (1 | Clone) + (1 | Block)
2	y ~ Hour + Light + (1 | Sample) + (1 | Clone) + (1 | Block)
3	y ~ Hour + Light + Genotype + (1 | Sample) + (1 | Clone) + (1 | Block)
4	y ~ Hour + Light * Genotype + (1 | Sample) + (1 | Clone) + (1 | Block)
5	y ~ Hour * Light * Genotype + (1 | Sample) + (1 | Clone) + (1 | Block)
Model	Parameters	AIC	BIC	Log-likelihood	Deviance	Chi-square	DF	p-value
1	5	1365908	1365969	-682949	1365898
2	7	1365902	1365988	-682944	1365888	9.7958	2	0.007462
3	9	1365906	1366017	-682944	1365888	0.2466	2	0.883991
4	13	1365913	1366073	-682943	1365887	0.8641	4	0.92965
5	21	1364879	1365138	-682419	1364837	1049.46	8	<2e-16
Supplemental Table 4: Extends the analysis from Supplemental Table 3 by incorporating elapsed time in the experiment as a fixed effect and including individuals as a random effect to account for repeated measures. Results are based on ANOVA and log-likelihood ratio tests applied to the GLM models.
